# Supplementary material for: FineMAV: prioritizing candidate genetic variants driving local adaptations in human populations
Source: Genome Biol. 2018 Jan 17;19:5. doi: 10.1186/s13059-017-1380-2 (PMC5771147; doi:10.1186/s13059-017-1380-2)
Supplement: Supplementary file 3 — Top 100 FineMAV SNPs in each continental population (x = 3.5). (XLSX 92 kb) [file 13059_2017_1380_MOESM3_ESM.xlsx]

## Sheet: AFR
SNP	CHR	POS	DER_ALLELE	DAF_AFR	DAF_EAS	DAF_EUR	DAF_GLOB	DAP	CADD	FineMAV_AFR	CONSEQUENCE	GENE
rs2814778	1	159174683	C	0.9637	0	0.006	0.3232	0.9786	17.74	16.7302	5 prime UTR; eQTL	ACKR1
rs7645635	3	188327555	C	0.7126	0	0.005	0.2392	0.976	23.5	16.3442	Missense	LPP
rs8052655	16	67409180	A	0.6437	0.004	0.0408	0.2295	0.7905	32	16.283	Missense; Regulatory; eQTL	LRRC36
rs6601495	8	10480377	C	0.7731	0.001	0.006	0.26	0.9691	21	15.7334	Missense	RP1L1
rs35999740	19	22116015	T	0.4788	0	0.0119	0.1636	0.9175	34	14.9362	Stop	ZNF208
rs13043	3	138347988	C	0.6256	0	0.0139	0.2132	0.9259	23.1	13.3805	Missense	FAIM
rs1871534	8	145639681	C	0.9145	0	0.007	0.3072	0.9738	14.92	13.2869	Missense; eQTL	SLC39A4
rs10743455	12	23269297	C	0.5734	0	0	0.1911	1	21.2	12.1561	RNA
rs10955754	8	116673229	A	0.6248	0	0.005	0.2099	0.9726	19.83	12.0503	Intron	TRPS1
rs12334173	7	107698612	T	0.6445	0.004	0.0149	0.2211	0.9039	20.2	11.7678	Intron	LAMB4
rs7073075	10	108751261	A	0.6831	0.001	0.0219	0.2353	0.8912	19.33	11.7677	Intron; eQTL	SORCS1
rs7749306	6	10687746	T	0.7829	0.0397	0.0239	0.2821	0.761	19.73	11.7549	Missense	C6orf52
rs2871874	2	121696149	G	0.5908	0.001	0.0139	0.2019	0.9165	21.7	11.7499	Regulatory	GLI2
rs12386710	7	79665088	G	0.5749	0	0.004	0.193	0.9762	20.4	11.4488	Intergenic
rs73129583	5	91226210	A	0.6044	0	0.004	0.2028	0.9773	19.35	11.4297	Intergenic
rs4246244	12	23255870	G	0.5703	0	0	0.1901	1	19.68	11.2235	RNA
rs7860464	9	710966	A	0.5507	0	0.0179	0.1895	0.8941	22.6	11.1278	Missense	KANK1
rs7091076	10	108751262	G	0.6831	0.001	0.0219	0.2353	0.8912	18.23	11.098	Intron; eQTL	SORCS1
rs11993782	8	145004042	A	0.8275	0.001	0.007	0.2785	0.9671	13.85	11.0838	Intron; eQTL	PLEC
rs11989050	8	116781936	C	0.7005	0.003	0.003	0.2355	0.9708	16.29	11.0779	Intron	TRPS1
rs7840291	8	116762150	A	0.711	0.003	0.004	0.2393	0.9665	16	10.9949	Intron	TRPS1
rs10016143	4	149615561	G	0.7201	0	0.004	0.2414	0.9809	15.46	10.9201	RNA
rs1185511	17	3627619	T	0.587	0	0	0.1957	1	18.44	10.8243	Regulatory	GSG2; ITGAE
rs16887761	8	116781627	C	0.7005	0.003	0.003	0.2355	0.9708	15.9	10.8127	Intron	TRPS1
rs11860295	16	67316234	T	0.6944	0.003	0.0716	0.2563	0.7001	22.2	10.7925	Missense; eQTL	PLEKHG4
rs1346265	15	45695612	T	0.528	0.0079	0.002	0.1793	0.9369	21.8	10.7841	Regulatory; eQTL	SPATA5L1; GATM
rs5962502	X	104535693	C	0.8918	0.05	0.0551	0.3323	0.6771	17.77	10.7302	Intron	IL1RAPL2
rs2467852	15	45695341	A	0.5287	0.0079	0.002	0.1796	0.937	21.5	10.6509	Regulatory; eQTL	SPATA5L1; GATM
rs11121679	1	11072691	A	0.4864	0	0.001	0.1625	0.9929	21.9	10.5765	Regulatory; 5 prime UTR; eQTL	TARDBP
rs17005371	2	26687761	A	0.5386	0	0.0149	0.1845	0.9088	21.6	10.5728	Missense	OTOF
rs10093431	8	54899861	T	0.6051	0	0.0239	0.2097	0.8734	19.97	10.554	Regulatory	TCEA1
rs73641908	9	14339646	C	0.5734	0	0.001	0.1915	0.994	18.39	10.4816	Intron	NFIB
rs6830772	4	110475069	C	0.5635	0	0.001	0.1882	0.9939	18.68	10.462	NC transcript exon	SETP20
rs67954183	X	17610532	T	0.5877	0.0135	0.0057	0.2023	0.8938	19.66	10.3271	Regulatory	NHS
rs11989722	8	116662069	T	0.6331	0	0.005	0.2127	0.973	16.68	10.275	Regulatory	TRPS1
rs6468210	8	33858833	G	0.5182	0	0.007	0.175	0.9544	20.7	10.2376	RNA
rs57609710	1	173560754	G	0.652	0	0.005	0.219	0.9738	16	10.1587	Intron; eQTL	SLC9C2
rs181107182	X	39964323	G	0.5863	0	0.038	0.2081	0.8026	21.5	10.1171	Regulatory	BCOR
rs73636231	X	104706319	A	0.693	0	0.0038	0.2323	0.981	14.86	10.1023	Intron	IL1RAPL2
rs73695330	8	91295266	T	0.4992	0.006	0.001	0.1687	0.9528	21.2	10.0835	RNA	LINC00534
rs11537667	16	70303659	T	0.3026	0	0.002	0.1015	0.9773	34	10.0549	Missense; eQTL	AARS
rs10044990	5	107141997	A	0.503	0	0.004	0.169	0.9728	20.4	9.9821	Regulatory	RN7SKP122
rs55844314	3	46036264	G	0.6377	0.0407	0.0268	0.2351	0.7032	22.2	9.9552	Regulatory; eQTL	FYCO1
rs6759356	2	158140806	C	0.503	0.002	0.0189	0.1746	0.8674	22.8	9.9477	Missense	GALNT5
rs1427463	17	62492582	T	0.8033	0.0278	0.1163	0.3158	0.562	22	9.932	Missense; Regulatory; eQTL	POLG2
rs692703	15	41408736	G	0.4622	0	0.005	0.1557	0.9633	22.3	9.9288	Regulatory; eQTL	INO80
rs9460973	6	24175021	A	0.4947	0	0.0249	0.1732	0.8424	23.8	9.9183	Missense	DCDC2
rs698258	2	176988412	T	0.5386	0	0.0239	0.1875	0.8593	21.4	9.9043	Intron; eQTL	HOXD9; HOXD10
rs857418	6	14656031	C	0.5431	0.001	0.0139	0.186	0.9096	19.96	9.8603	Regulatory
rs7406656	17	58832257	C	0.8079	0.0169	0.1074	0.3107	0.6067	20.1	9.8521	Intron	BCAS3
rs7868958	9	110905201	G	0.4554	0	0.003	0.1528	0.9774	22.1	9.8369	Regulatory
rs10912654	1	173601630	T	0.6997	0	0.005	0.2349	0.9755	14.36	9.8015	Intron	ANKRD45
rs6048066	20	2291722	C	0.4304	0	0	0.1435	1	22.7	9.7701	Missense	TGM3
rs2122635	7	131830328	A	0.8744	0.0575	0.0706	0.3342	0.6198	17.96	9.7335	Regulatory	PLXNA4
rs8034559	15	95104562	T	0.4924	0	0.005	0.1658	0.9655	20.4	9.6984	Intergenic
rs10093311	8	54899788	G	0.5991	0	0.0239	0.2076	0.8723	18.54	9.6889	Regulatory	TCEA1
rs7072384	10	108750921	C	0.6846	0.001	0.0219	0.2358	0.8914	15.86	9.6786	Intron; eQTL	SORCS1
rs7723522	5	100962433	T	0.711	0.0317	0.0278	0.2569	0.7546	18.02	9.6681	Intergenic
rs10111177	8	33843454	T	0.5174	0	0.007	0.1748	0.9543	19.58	9.6677	RNA
rs2408536	21	24144784	A	0.4652	0	0.001	0.1554	0.9926	20.7	9.5584	Intergenic
rs10503956	8	33941001	A	0.4728	0	0.004	0.1589	0.9711	20.8	9.55	Intergenic; eQTL
rs521983	13	58636124	T	0.4546	0	0.003	0.1525	0.9774	21.4	9.5086	Intergenic
rs28711384	2	164867367	C	0.6074	0	0.007	0.2048	0.9609	16.27	9.496	RNA
rs34155925	4	76788564	T	0.4531	0.0079	0.002	0.1543	0.927	22.6	9.4925	Missense	PPEF2
rs7705335	5	72743925	C	0.6422	0	0.003	0.2151	0.9839	14.98	9.4653	Missense; Regulatory	FOXD1
rs331537	11	4471276	A	0.7239	0.0347	0.0318	0.2635	0.7351	17.78	9.4614	Missense	OR52K2
rs17105909	14	37473678	A	0.562	0	0.002	0.188	0.9877	16.97	9.4198	Intron	SLC25A21
rs5965014	X	64988114	T	0.7105	0	0.0019	0.2375	0.9907	13.36	9.404	Downstream gene	NANOGP9
rs1657220	10	34816233	T	0.6225	0.002	0.0497	0.2247	0.7565	19.96	9.3996	Regulatory	PARD3
rs7103594	11	78320673	A	0.6316	0.001	0.005	0.2125	0.9677	15.34	9.3758	Intergenic
rs983763	4	185981720	G	0.7156	0	0.003	0.2395	0.9855	13.26	9.3513	RNA
rs733495	8	72472156	C	0.4675	0	0	0.1558	1	19.99	9.3453	RNA
rs16945912	15	63133002	C	0.5749	0.0069	0.0209	0.2009	0.8476	19.16	9.3364	3 prime UTR	TLN2
rs6982495	8	34790660	T	0.5469	0	0.0159	0.1876	0.9045	18.87	9.3344	Intergenic
rs6883147	5	68176952	C	0.528	0.001	0.003	0.1773	0.9741	18.12	9.3196	RNA
rs7090581	10	26504928	A	0.4758	0.001	0.001	0.1593	0.9855	19.86	9.3124	Regulatory	GAD2; MYO3A
rs7095872	10	112435986	C	0.5734	0	0.003	0.1921	0.982	16.52	9.3021	Regulatory	RBM20
rs6596137	5	133019116	C	0.5008	0.003	0.0159	0.1732	0.8785	21.1	9.283	Intergenic
rs2610724	6	89383001	A	0.5204	0.003	0.004	0.1758	0.9546	18.62	9.2499	Intron	RNGTT
rs1128308	14	105954682	G	0.5961	0.002	0.0249	0.2076	0.8572	18.1	9.2487	Regulatory	CRIP1; C14orf80
rs6659237	1	147026125	G	0.671	0	0.0427	0.2379	0.8057	17.1	9.2447	Intron	BCL9
rs1464836	7	108478693	A	0.5174	0	0.007	0.1748	0.9543	18.69	9.2283	Intergenic
rs60081219	X	53710797	A	0.6652	0.0173	0.0133	0.2319	0.8543	16.23	9.2232	Regulatory; eQTL	HUWE1
rs1253835	13	106222388	G	0.5605	0.0079	0.0179	0.1954	0.8541	19.26	9.2202	Intergenic
rs7106654	11	47203983	A	0.3563	0	0.005	0.1204	0.9527	27.1	9.199	Missense; eQTL	PACSIN3
rs1871148	3	71102544	C	0.4834	0	0.001	0.1615	0.9928	19.14	9.1857	Intron	FOXP1
rs201113	10	11048264	C	0.7912	0.002	0.1024	0.2985	0.6486	17.79	9.1293	Regulatory	CELF2
rs7268805	20	11198959	G	0.5893	0.004	0.0249	0.206	0.8461	18.27	9.1095	Regulatory
rs16984889	X	105168689	A	0.4444	0	0.0019	0.1488	0.9852	20.8	9.1067	Missense; Splice	NRK
rs6888459	5	72741402	A	0.6218	0	0.003	0.2083	0.9834	14.87	9.0927	Intron	FOXD1
rs59236623	11	114013734	C	0.5	0	0.002	0.1673	0.9862	18.38	9.0632	Intron	ZBTB16
rs57085058	X	48910933	T	0.6287	0	0.0019	0.2102	0.9895	14.54	9.0453	Regulatory; eQTL	CCDC120
rs16984014	X	102979184	A	0.2646	0	0	0.0882	1	34	8.9964	Missense	GLRA4
rs5469	16	72088418	A	0.4327	0.001	0.001	0.1449	0.9841	21.1	8.9848	Regulatory	TXNL4B; HP
rs7771665	6	144539961	C	0.6225	0.001	0.0149	0.2128	0.9155	15.76	8.9816	Intergenic
rs4876614	8	116821225	T	0.8389	0.0694	0.0209	0.3097	0.6993	15.31	8.9815	Intron	TRPS1
rs7935192	11	47004492	A	0.5915	0	0.004	0.1985	0.9768	15.52	8.9671	Intron; eQTL	C11orf49
rs5971168	X	28334054	G	0.7427	0.0058	0.0304	0.2596	0.8466	14.26	8.9663	Intergenic
rs7547313	1	158632531	C	0.3707	0	0.003	0.1245	0.9723	24.8	8.9387	Missense	SPTA1
rs17118461	12	56687805	T	0.59	0	0.002	0.1973	0.9883	15.32	8.933	Intron; eQTL	CS

## Sheet: EAS
SNP	CHR	POS	DER_ALLELE	DAF_AFR	DAF_EAS	DAF_EUR	DAF_GLOB	DAP	CADD	FineMAV_EAS	CONSEQUENCE	GENE
rs1343879	X	75004529	A	0.0263	0.8288	0.0304	0.2952	0.7932	35	23.0091	Stop; eQTL	MAGEE2
rs2293766	7	100371358	A	0.0204	0.5079	0.0099	0.1794	0.8161	47	19.4814	Stop; eQTL	ZAN
rs3827760	2	109513601	G	0.003	0.873	0.0109	0.2957	0.946	22.3	18.4166	Missense	EDAR
rs1800414	15	28197037	C	0.0008	0.5962	0	0.199	0.9956	24.1	14.3052	Missense; Splice	OCA2
rs72617608	Y	2863171	A	0	0.8156	0	0.2719	1	17.31	14.118	NC transcript exon	EEF1A1P41
rs11150606	16	31099011	C	0.0053	0.7639	0.0338	0.2677	0.8397	21.3	13.6628	Missense; eQTL	PRSS53
rs3732240	2	71366957	A	0.0015	0.4345	0.0159	0.1506	0.8715	32	12.1173	Missense	MPHOSPH10
rs17027638	3	3197918	G	0.0023	0.6984	0.0249	0.2418	0.8752	19.75	12.072	Synonymous	CRBN
rs34537429	2	26296089	G	0.0038	0.8601	0.0229	0.2956	0.8987	15.53	12.0043	Regulatory	RAB10
rs72627476	2	109451118	G	0.003	0.8621	0.0109	0.292	0.9453	14.61	11.9063	Intron	CCDC138
rs12678022	8	73837442	A	0.0053	0.7817	0.0417	0.2763	0.8151	18.45	11.7557	Intron	KCNB2
rs17822931	16	48258198	T	0.0121	0.7798	0.1362	0.3093	0.5449	26.5	11.2602	Missense; eQTL	ABCC11
rs72630048	X	71715133	A	0.0365	0.7269	0.0133	0.2589	0.7928	19.04	10.9725	Regulatory; eQTL	HDAC8
rs11217799	11	120164954	C	0.0053	0.6548	0.003	0.221	0.957	17.49	10.96	Intron	POU2F3
rs4411467	15	93588043	A	0.025	0.6786	0.0378	0.2471	0.7339	22	10.9565	3 prime UTR	RGMA
rs3736508	11	45975130	T	0.003	0.5585	0.0278	0.1965	0.8285	23.6	10.9201	Missense	PHF21A
rs9360004	6	93673482	A	0.0174	0.7113	0.0099	0.2462	0.8763	17.46	10.883	Intergenic
rs4688744	3	50249500	A	0.0015	0.6171	0.0109	0.2098	0.9325	18.13	10.4328	Regulatory; eQTL	SLC38A3
rs12921053	16	82867623	A	0.0613	0.7619	0.0189	0.2807	0.7047	19.41	10.4214	Regulatory	CDH13
rs35685348	15	64759279	T	0.0378	0.7917	0.0895	0.3063	0.5937	21.8	10.2467	Intron; eQTL	ZNF609
rs1047781	19	49206631	T	0	0.4395	0	0.1465	1	23.2	10.1964	Missense	FUT2
rs74595980	3	50198840	C	0.0015	0.63	0.0129	0.2148	0.9238	17.44	10.15	Intron; eQTL	SEMA3F
rs58137261	3	50187637	C	0.0015	0.626	0.0129	0.2135	0.9233	17.49	10.109	Regulatory; eQTL	SEMA3F
rs2072053	3	50197092	T	0.0015	0.626	0.0129	0.2135	0.9233	17.47	10.0974	Synonymous; eQTL	SEMA3F
rs6609051	X	39938225	C	0.0044	0.6404	0.0304	0.2251	0.8309	18.81	10.009	Intron	BCOR
rs16986619	2	19740980	C	0.0174	0.6974	0.0746	0.2631	0.6485	22	9.9498	Regulatory
rs72612108	8	32306158	A	0.0068	0.6111	0.0239	0.2139	0.8425	19.25	9.9109	Regulatory	NRG1
rs2240227	19	15852242	A	0.0068	0.6111	0.0527	0.2235	0.7226	22.3	9.8473	Missense; eQTL	OR10H3
rs2282440	1	31347320	A	0.0129	0.5218	0.0149	0.1832	0.834	22.5	9.7916	Missense	SDC3
rs10496971	2	145769943	G	0.0719	0.7937	0.0656	0.3104	0.5719	21.1	9.5776	Regulatory; RNA	TEX41
rs2242406	16	75574030	T	0.0068	0.7034	0.0437	0.2513	0.7844	17.33	9.5618	Synonymous; eQTL	TMEM231
rs936212	15	40581543	C	0.0015	0.5575	0.0129	0.1907	0.9144	18.69	9.5278	Missense	PLCB2
rs289817	15	63795675	A	0.084	0.9058	0.1302	0.3733	0.4764	22	9.4935	Regulatory; eQTL	USP3
rs245821	5	142403197	A	0	0.4345	0	0.1448	1	21.7	9.4286	Regulatory	ARHGAP26
rs61687236	X	74860977	A	0.0263	0.8269	0.0304	0.2946	0.7928	14.34	9.4008	Intergenic; eQTL
rs12607385	18	47777937	A	0.0023	0.4256	0.007	0.1449	0.9277	23.7	9.3575	Missense	CFAP53
rs17143187	7	20666235	C	0.0083	0.4544	0.0139	0.1589	0.846	24.1	9.2646	Splice	ABCB5
rs79525262	17	48639367	A	0.0076	0.8155	0.1153	0.3128	0.6125	18.46	9.2207	Intron; eQTL	CACNA1G
rs10846	19	14582468	A	0.0371	0.8234	0.0924	0.3176	0.6	18.51	9.1447	Missense	PKN1; PTGER1
rs12231744	12	112477055	C	0.0545	0.5744	0.003	0.2106	0.7165	22.1	9.0954	Missense; eQTL	NAA25
rs72612111	8	32345444	A	0.0038	0.5675	0.0249	0.1987	0.8417	18.89	9.0231	Regulatory	NRG1
rs3843699	15	64637091	T	0.0053	0.7619	0.0805	0.2826	0.6886	17.18	9.0134	Regulatory; eQTL	CSNK1G1
rs10497377	2	172926226	T	0.0068	0.4355	0.0089	0.1504	0.8831	23.4	8.9994	Missense; Splice; eQTL	METAP1D
rs12036697	1	152878909	G	0.0008	0.5218	0.003	0.1752	0.9753	17.67	8.9925	Regulatory; eQTL	IVL
rs2074000	7	20685484	A	0	0.4494	0.0139	0.1544	0.8988	22.2	8.967	Missense	ABCB5
rs2224442	14	97272382	G	0.1225	0.8313	0.0547	0.3362	0.5092	21.1	8.9316	Regulatory	VRK1
rs77017835	7	100377364	A	0.0318	0.5109	0.0099	0.1842	0.7599	22.9	8.8905	Missense; eQTL	ZAN
rs2236943	3	50278613	A	0.0015	0.6171	0.0109	0.2098	0.9325	15.31	8.8101	Intron; eQTL	GNAI2
rs61186727	3	149801650	A	0.0023	0.4286	0.001	0.1439	0.9738	21.1	8.8065	Regulatory
rs77794375	7	100285476	T	0.0242	0.497	0.0109	0.1774	0.7874	22.4	8.766	Missense	GIGYF1
rs58361699	9	14241650	C	0.0015	0.5109	0.0109	0.1745	0.9192	18.57	8.7208	Regulatory	NFIB
rs2897762	X	12212919	G	0.0044	0.6212	0.0437	0.2231	0.7703	18.19	8.7041	Intron	FRMPD4
rs16938528	8	73866368	A	0.0129	0.7798	0.0388	0.2771	0.799	13.9	8.6605	RNA
rs11217775	11	120121323	C	0.0159	0.6181	0.0308	0.2216	0.775	17.99	8.6177	Intron; eQTL	POU2F3
rs1017570	12	54245951	T	0.0371	0.6419	0.0507	0.2432	0.6387	21	8.6096	Intergenic
rs727250	X	71645222	G	0.0512	0.7269	0.0133	0.2638	0.7428	15.93	8.6013	Intron	HDAC8
rs79117849	3	50370841	G	0.0015	0.619	0.0109	0.2105	0.9327	14.85	8.5735	Intron; eQTL	RASSF1
rs6123230	20	51566360	T	0.0068	0.5486	0.0408	0.1987	0.7476	20.9	8.5718	Intergenic
rs2235371	1	209964080	T	0.0015	0.4296	0.0139	0.1483	0.8838	22.5	8.5428	Missense; Regulatory	IRF6
rs2292114	15	65876969	A	0.0015	0.4335	0.007	0.1473	0.9345	21	8.5072	Intron; eQTL	VWA9
rs12638212	3	108159977	A	0.0393	0.5605	0.0427	0.2142	0.62	24.4	8.4792	Missense; Regulatory; eQTL	MYH15
rs12643176	4	38253288	C	0.0045	0.7183	0.0278	0.2502	0.857	13.77	8.4766	Intergenic; eQTL
rs7711270	5	141870940	C	0.0023	0.5744	0.0338	0.2035	0.8081	18.25	8.4712	Regulatory
rs80166022	7	83487913	G	0.0068	0.6121	0.0109	0.2099	0.9048	15.24	8.4403	Intergenic
rs58402910	11	131279607	T	0.0492	0.622	0.006	0.2257	0.743	18.06	8.3464	Intron	NTM
rs12622852	2	17409594	G	0.003	0.7659	0.0785	0.2825	0.702	15.46	8.3123	Regulatory
rs10433910	4	80852826	C	0.0439	0.6637	0.0547	0.2541	0.6161	20.3	8.3008	Intron	ANTXR2
rs6612369	X	55829607	A	0.0058	0.6231	0.0038	0.2109	0.9476	14	8.2663	Intergenic
rs3795786	1	228469903	T	0.0166	0.2927	0.007	0.1054	0.7623	37	8.2556	Stop	OBSCN
rs4912861	5	141888970	C	0.0023	0.5327	0.0457	0.1936	0.7395	20.9	8.2332	Regulatory
rs9384327	6	155752362	C	0.0083	0.6895	0.0736	0.2571	0.6755	17.59	8.1927	Intron	NOX3
rs12585165	13	74150425	T	0.0257	0.6022	0.0149	0.2143	0.7957	17.08	8.1842	RNA	LINC00392
rs9634714	13	34908238	A	0.0083	0.7827	0.0497	0.2803	0.7786	13.39	8.16	Intergenic
rs11014573	10	25758874	G	0.0098	0.5625	0.001	0.1911	0.9354	15.45	8.1292	Intron	GPR158
rs12688902	X	71695388	G	0.038	0.7115	0.0133	0.2543	0.7837	14.53	8.102	Regulatory	HDAC8
rs2922849	8	6456740	T	0.0008	0.4603	0.0219	0.161	0.8454	20.8	8.0941	Regulatory	MCPH1
rs12492683	3	50351598	T	0.0015	0.619	0.0109	0.2105	0.9327	14	8.0828	Upstream gene; eQTL	HYAL1; HYAL2
rs72630058	X	71880808	T	0.0365	0.6769	0.0095	0.241	0.7943	15.01	8.0703	Intron	PHKA1
rs965305	15	98271950	T	0.0068	0.5585	0.0547	0.2067	0.6941	20.7	8.0245	RNA	LINC00923
rs2140929	10	80304118	A	0.0015	0.4544	0.003	0.153	0.9661	18.21	7.9941	Regulatory; RNA	LINC00856
rs12622360	2	60610224	A	0.0045	0.6091	0.0616	0.2251	0.6973	18.82	7.9933	RNA	RNU1-32P; MIR4432
rs3824883	11	120172688	T	0.003	0.6042	0.002	0.2031	0.9715	13.61	7.9888	NC transcript exon	POU2F3
rs4688683	3	50239464	T	0.0015	0.6141	0.0109	0.2088	0.9322	13.88	7.9458	Regulatory; eQTL	SLC38A3
rs4935502	10	55955444	G	0.1346	0.8413	0.1312	0.369	0.3837	24.5	7.9088	Missense; Splice	PCDH15
rs60041373	7	109419462	C	0.003	0.4028	0.002	0.1359	0.9576	20.5	7.9073	Intergenic
rs9363019	6	93628360	G	0.0189	0.7282	0.1272	0.2914	0.5284	20.5	7.888	Intergenic
rs17027678	2	41647254	G	0.0023	0.5556	0.0268	0.1949	0.8363	16.93	7.8665	Intergenic
rs17853471	18	70209177	T	0.0015	0.4633	0.0109	0.1586	0.9114	18.62	7.8623	Regulatory	CBLN2
rs12684795	9	9817047	C	0.0651	0.7133	0.0586	0.279	0.5716	19.23	7.8405	Intron	PTPRD
rs75241782	12	112280300	T	0.0545	0.5754	0.002	0.2106	0.7209	18.71	7.761	Regulatory; eQTL	MAPKAPK5
rs3905317	2	135744007	C	0.0113	0.3819	0.004	0.1324	0.8714	23.3	7.754	Missense	MAP3K19
rs17130188	10	114868162	C	0.0227	0.495	0.0089	0.1756	0.8051	19.45	7.7513	Regulatory	TCF7L2
rs59111569	2	25956419	G	0.0038	0.8413	0.0368	0.2939	0.8481	10.86	7.7487	Downstream gene	ASXL2
rs7309681	12	112337874	T	0.0545	0.5744	0.002	0.2103	0.7205	18.68	7.7308	3 prime UTR; eQTL	MAPKAPK5; ADAM1A
rs2303893	2	26507076	T	0.0227	0.7391	0.0686	0.2768	0.6654	15.69	7.7163	Splice; Regulatory; eQTL	HADHB
rs1969589	15	93588030	T	0.0303	0.6538	0.0278	0.2373	0.7424	15.85	7.6933	3 prime UTR	RGMA
rs12575998	11	131279672	T	0.056	0.622	0.006	0.228	0.7175	17.04	7.6047	Intron	NTM
rs76145088	1	209989232	G	0.0023	0.4286	0.0139	0.1483	0.8783	20.2	7.6041	Regulatory
rs4145606	2	19754838	G	0.0159	0.6875	0.0765	0.26	0.6434	17.14	7.5817	Intergenic
rs10460537	2	47283824	C	0.0008	0.3532	0	0.118	0.9925	21.6	7.5719	Regulatory; RNA	TTC7A; C2orf61

## Sheet: EUR
SNP	CHR	POS	DER_ALLELE	DAF_AFR	DAF_EAS	DAF_EUR	DAF_GLOB	DAP	CADD	FineMAV_EUR	CONSEQUENCE	GENE
rs16891982	5	33951693	G	0.0356	0.006	0.9384	0.3266	0.8594	26.3	21.2099	Missense	SLC45A2
rs1426654	15	48426484	A	0.0741	0.0119	0.997	0.361	0.7486	18.75	13.9941	Missense	SLC24A5
rs10962600	9	16795783	T	0.0234	0	0.7266	0.25	0.8948	18.33	11.9175	Regulatory	BNC2
rs12939056	17	7754993	A	0.0129	0.002	0.5785	0.1978	0.9152	22	11.6478	Regulatory; Synonymous	KDM6B; TMEM88
rs12142199	1	1249187	A	0.0651	0.0188	0.8052	0.2964	0.707	19.45	11.0724	Missense; eQTL	CPSF3L
rs12881545	14	101176212	C	0.0287	0.0069	0.6511	0.2289	0.8296	19.95	10.776	Regulatory; eQTL
rs11073964	15	91543761	C	0.0393	0.004	0.6014	0.2149	0.784	22.4	10.5615	Missense; eQTL	VPS33B
rs6705778	2	104490395	G	0.0401	0.004	0.7087	0.2509	0.8097	18.05	10.3577	RNA; eQTL
rs1472932	17	19220666	A	0.0628	0.004	0.8121	0.293	0.7586	16.51	10.1711	Regulatory; eQTL	EPN2
rs4851673	2	104817402	G	0.0817	0.002	0.7416	0.2751	0.6881	19.88	10.1447	Intergenic
rs7580	X	71493691	T	0.098	0.0096	0.7548	0.2874	0.6278	21.3	10.0933	Regulatory; Synonymous; eQTL	RPS4X; PIN4
rs12350739	9	16885017	A	0.0182	0.005	0.5646	0.1959	0.869	20.4	10.009	Regulatory
rs1446585	2	136407479	A	0.0272	0	0.5388	0.1887	0.8415	21.7	9.8388	Missense; eQTL	R3HDM1
rs34938541	2	104830710	T	0.0923	0.003	0.7624	0.2859	0.6627	18.73	9.4632	Intergenic
rs17261772	2	135911422	T	0.0295	0	0.5855	0.205	0.842	19.07	9.4013	Missense; eQTL	RAB3GAP1
rs10756789	9	16720122	G	0.0204	0	0.6292	0.2165	0.8942	16.53	9.3003	Regulatory; eQTL	BNC2
rs12128213	1	200197538	G	0.0242	0.006	0.5149	0.1817	0.8194	21.6	9.1132	Regulatory
rs1355128	17	19299144	A	0.0363	0.004	0.7793	0.2732	0.8383	13.93	9.1003	Intergenic; eQTL
rs13037496	20	31466534	T	0.0454	0.006	0.4831	0.1781	0.7024	26.5	8.9922	Missense; eQTL	EFCAB8
rs35517488	7	113362256	T	0.0287	0.005	0.5119	0.1819	0.8	21.9	8.9685	Intergenic; eQTL
rs28591622	17	19175317	A	0.0628	0.004	0.8121	0.293	0.7586	14.24	8.7727	Intron; eQTL	EPN2
rs7637449	3	56628031	A	0.0741	0.0486	0.5388	0.2205	0.4881	33	8.6786	Missense; eQTL	CCDC66
rs4508618	2	104763415	G	0.0628	0.003	0.7376	0.2678	0.7418	15.8	8.645	RNA
rs2026805	9	16800789	A	0.0234	0	0.7177	0.247	0.8936	13.39	8.5875	Intron	BNC2
rs13027794	2	216577817	T	0.0855	0.004	0.7008	0.2634	0.6572	18.55	8.5435	Regulatory; RNA	LINC00607
rs2842895	6	7106316	C	0.028	0.006	0.5447	0.1929	0.8094	19.37	8.5398	Upstream gene	RREB1
rs35135256	2	104788566	G	0.0817	0.003	0.7406	0.2751	0.6849	16.79	8.5165	Intergenic
rs10756812	9	16786303	A	0.0227	0	0.6948	0.2392	0.8936	13.69	8.4998	Intron	BNC2
rs12913832	15	28365618	G	0.028	0.002	0.6362	0.2221	0.8512	15.66	8.4804	Intron; eQTL	HERC2
rs1042602	11	88911696	A	0.0121	0.001	0.3718	0.1283	0.8859	25.4	8.3662	Missense	TYR
rs12345910	9	16802118	C	0.0234	0	0.7237	0.249	0.8944	12.71	8.2269	Regulatory	BNC2
rs17675094	16	82949088	C	0.0242	0.0337	0.6044	0.2208	0.7259	18.41	8.0771	Intron	CDH13
rs11788101	9	16828961	T	0.0182	0	0.5517	0.1899	0.8929	15.94	7.8523	Regulatory	BNC2
rs776912	1	10847784	A	0.0643	0.004	0.6531	0.2404	0.7063	16.93	7.8095	Intron	CASZ1
rs4676964	3	71034748	T	0.0363	0.0139	0.5179	0.1894	0.7235	20.8	7.7938	Intron	FOXP1
rs7568863	2	104642666	A	0.0454	0.003	0.5895	0.2126	0.7589	17.29	7.7351	RNA; eQTL
rs679539	18	7743989	A	0.0356	0.004	0.4722	0.1706	0.7549	21.6	7.6996	Intron	PTPRM
rs11751128	6	155561796	T	0.0144	0.003	0.2773	0.0982	0.8087	34	7.6246	Missense; eQTL	TIAM2
rs10960774	9	12739313	G	0.0469	0.0109	0.5944	0.2174	0.7227	17.65	7.582	Regulatory; eQTL
rs9874207	3	71019750	T	0.0333	0.001	0.5119	0.1821	0.7971	18.54	7.565	Intron	FOXP1
rs6057598	20	31168281	C	0.0522	0.0694	0.7087	0.2768	0.5747	18.25	7.433	RNA; Intron; eQTL	NOL4L
rs10178579	2	139231958	A	0.0348	0.0129	0.502	0.1832	0.7279	20.3	7.4177	Regulatory; RNA
rs12727510	1	214356500	T	0.031	0.0109	0.6243	0.2221	0.7965	14.91	7.4141	Intergenic; eQTL
rs1249090	1	48153140	G	0.0371	0.0377	0.5298	0.2015	0.6301	22.2	7.411	Regulatory
rs11170700	12	54210635	T	0.0272	0.0099	0.4732	0.1701	0.7676	20.4	7.4099	RNA	RN7SKP289
rs10810606	9	16754982	A	0.0257	0	0.6909	0.2389	0.8799	12.15	7.3863	Intron; eQTL	BNC2
rs12344347	9	16769662	T	0.0227	0	0.6928	0.2385	0.8933	11.92	7.377	Intron; eQTL	BNC2
rs13281090	8	66590479	A	0.0477	0	0.5338	0.1938	0.7415	18.6	7.3621	Intron; eQTL	MTFR1
rs12915092	15	56035767	A	0.0151	0.0169	0.503	0.1783	0.8059	18.13	7.3493	Regulatory; eQTL	PRTG
rs4357572	1	50576710	A	0.0295	0.0327	0.5417	0.2013	0.6835	19.76	7.3162	Intron	ELAVL4
rs1052023	19	42799049	T	0.0106	0	0.3907	0.1337	0.9106	20.5	7.2933	Synonymous	CIC
rs1126809	11	89017961	A	0.0091	0.001	0.2525	0.0875	0.8721	33	7.2668	Missense	TYR
rs561828	11	126035297	C	0.0416	0.0069	0.494	0.1809	0.7204	20.2	7.1887	RNA; eQTL
rs9887642	X	71348837	A	0.057	0.0346	0.7909	0.2942	0.6814	13.31	7.173	Regulatory; 3 prime UTR; eQTL	RGAG4; NHSL2
rs10421769	19	33605312	T	0.0303	0.0099	0.6511	0.2304	0.8109	13.54	7.1488	Missense; eQTL	GPATCH1
rs2217415	2	137731295	T	0.0287	0.0079	0.4891	0.1752	0.7764	18.75	7.1201	Intron; eQTL	THSD7B
rs7593295	2	104781454	C	0.0628	0.003	0.7366	0.2674	0.7415	12.92	7.0568	Regulatory
rs17856697	17	7348625	G	0.0129	0.001	0.3539	0.1226	0.8743	22.8	7.0547	Missense; Regulatory; eQTL	CHRNB1; FGF11
rs13222241	7	113393990	A	0.0303	0.005	0.5278	0.1877	0.7977	16.72	7.0396	Intergenic; eQTL
rs89962	12	52915172	T	0.0174	0.0089	0.4125	0.1463	0.8053	21.1	7.0091	Upstream gene; eQTL	KRT5
rs63716	X	72489427	A	0.0351	0.0212	0.6711	0.2424	0.7545	13.67	6.9217	Intergenic
rs55930529	8	144905741	T	0.0159	0.0069	0.5308	0.1845	0.863	15.1	6.917	Regulatory; eQTL	PUF60
rs11781090	8	144871633	T	0.0219	0.0149	0.5268	0.1879	0.7895	16.62	6.9124	Downstream gene; eQTL	SCRIB
rs6707475	2	74710491	C	0.093	0.1776	0.841	0.3705	0.3784	21.7	6.9057	Missense; Regulatory; eQTL	TTC31; CCDC142
rs597894	X	71551322	T	0.0804	0.0154	0.77	0.2886	0.6636	13.43	6.8624	Intron; eQTL	HDAC8
rs6862358	5	78742980	G	0.0265	0.0089	0.5189	0.1848	0.7938	16.65	6.8582	Regulatory	HOMER1
rs11789463	9	16836011	A	0.0166	0.001	0.5139	0.1772	0.8886	14.97	6.8361	Regulatory	BNC2
rs4299484	3	108189627	T	0.0098	0	0.2932	0.101	0.891	25.8	6.74	Missense; Regulatory; eQTL	MYH15
rs61992671	14	101531854	G	0.0189	0.0437	0.492	0.1849	0.6579	20.8	6.7327	NC transcript exon; RNA	MIR412
rs750607	15	74734819	T	0.025	0.006	0.5447	0.1919	0.8243	14.85	6.6676	Regulatory; eQTL	UBL7
rs977745	17	59603321	T	0.0378	0.1101	0.6441	0.264	0.486	21.3	6.6676	Intergenic
rs28760541	17	19172505	A	0.0628	0.004	0.8121	0.293	0.7586	10.78	6.6411	Regulatory; eQTL	EPN2
rs569791	1	38507495	G	0.031	0.0536	0.5298	0.2048	0.5957	21	6.6276	Downstream gene	POU3F1
rs3904600	6	7109665	G	0.1188	0.0069	0.6272	0.251	0.5292	19.91	6.6084	Regulatory	RREB1
rs12131971	1	38809580	C	0.0356	0.0129	0.4493	0.1659	0.6989	21	6.5943	Intergenic
rs12864339	13	59824906	C	0.028	0.0069	0.4453	0.1601	0.7678	19.27	6.5884	Intergenic
rs1267936	19	33643243	G	0.0257	0.0139	0.6163	0.2186	0.8041	13.29	6.5861	Regulatory; eQTL	WDR88
rs7499011	16	81242198	A	0.0923	0.003	0.3837	0.1597	0.4633	37	6.5774	Stop	PKD1L2
rs587118	9	35074917	C	0.0212	0.004	0.4801	0.1684	0.8364	16.37	6.5735	Splice; eQTL	FANCG
rs1411428	9	16661820	G	0.0197	0	0.5895	0.203	0.8915	12.48	6.5587	Intron	BNC2
rs12488457	3	130116696	C	0.0492	0.1726	0.7247	0.3155	0.3954	22.8	6.5333	Missense; eQTL	COL6A5
rs17651549	17	44061278	T	0.0129	0.001	0.2406	0.0848	0.8221	33	6.5273	Missense; eQTL	MAPT
rs820373	3	123404986	G	0.0711	0.0734	0.7753	0.3066	0.5501	15.29	6.5211	Intron	MYLK
rs820371	3	123404711	C	0.0711	0.0734	0.7674	0.304	0.547	15.53	6.519	Intron	MYLK
rs3170660	1	27210721	T	0.0219	0.003	0.3708	0.1319	0.7965	22	6.4975	Missense; eQTL	GPN2
rs35244551	12	122416064	T	0.0182	0.002	0.4632	0.1611	0.8616	16.26	6.4893	Intron; eQTL	WDR66
rs11211032	1	45246243	A	0.0295	0.0268	0.4702	0.1755	0.6732	20.4	6.4574	NC transcript exon; eQTL	RPS15AP11
rs9403480	6	143605472	G	0.0212	0.002	0.4115	0.1449	0.8256	18.92	6.4278	Intron	AIG1
rs959071	17	19142226	C	0.0711	0.1181	0.8817	0.357	0.507	14.32	6.4014	Intron; eQTL	EPN2
rs952031	2	104430586	T	0.0333	0.001	0.508	0.1807	0.7958	15.73	6.3591	Intergenic
rs12146246	10	74574063	T	0.0386	0.0347	0.6302	0.2345	0.6804	14.81	6.3504	Regulatory; eQTL	MCU
rs2972190	5	72739879	T	0.0182	0.003	0.3549	0.1253	0.8168	21.9	6.3484	Regulatory	FOXD1
rs40305	3	123411589	A	0.0643	0.0685	0.7594	0.2974	0.5692	14.66	6.3368	Regulatory	MYLK
rs61734605	11	34916657	T	0.0204	0	0.328	0.1162	0.8095	23.8	6.3193	Missense; Splice; eQTL	APIP
rs13285378	9	16671729	T	0.0174	0	0.5427	0.1867	0.8955	12.98	6.3081	Regulatory	BNC2
rs9650151	8	66628852	A	0.0439	0	0.4344	0.1594	0.7143	20.3	6.2989	Regulatory; eQTL	MTFR1; PDE7A
rs5913330	X	80087152	C	0.0439	0.0481	0.6844	0.2588	0.6434	14.3	6.2969	Intergenic
rs4988235	2	136608646	A	0.0272	0	0.508	0.1784	0.833	14.86	6.2882	Intron; eQTL	MCM6
rs522681	11	126021204	G	0.0424	0.006	0.506	0.1848	0.7269	17.04	6.2675	Intergenic
rs12440103	15	56036068	G	0.0151	0.0169	0.503	0.1783	0.8059	15.46	6.267	Regulatory; eQTL	PRTG

## Sheet: EAS+EUR
SNP	CHR	POS	DER_ALLELE	DAF_AFR	DAF_EAS+EUR	DAF_GLOB	DAP	CADD	FineMAV_EAS+EUR	CONSEQUENCE	GENE
rs12471312	2	72789764	G	0.0371	0.8818	0.4594	0.8152	20.9	15.0238	Regulatory	EXOC6B
rs1801187	X	32380996	T	0.0307	0.588	0.3093	0.7768	32	14.6163	Missense	DMD
rs1385699	X	65824986	T	0.0497	0.9015	0.4756	0.7662	18.5	12.7785	Missense; eQTL	EDA2R
rs3753841	1	103379918	A	0.0492	0.6579	0.3535	0.6993	26.5	12.1918	Missense	COL11A1
rs5936453	X	147943667	G	0.0526	0.935	0.4938	0.762	17.04	12.1405	Intron	AFF2
rs16957091	15	43017426	T	0.0446	0.7557	0.4002	0.7522	21.2	12.0509	Synonymous; eQTL	CDAN1
rs344478	7	146410468	A	0.0756	0.8987	0.4872	0.6696	19.56	11.7706	Intron	CNTNAP2
rs35143646	X	2856155	T	0.0789	0.7887	0.4338	0.6229	23.7	11.6434	Missense	ARSE
rs4844074	X	147897430	A	0.057	0.9101	0.4836	0.7397	17.19	11.5723	Intron	AFF2
rs10736817	11	78602525	A	0.0401	0.7046	0.3723	0.7599	21.5	11.5116	Intron	TENM4
rs5943149	X	110655636	G	0.0921	0.9943	0.5432	0.6443	17.74	11.3647	Upstream gene	DCX
rs6637417	X	127370947	A	0.0322	0.8489	0.4406	0.8315	16.02	11.3079	Intergenic
rs2037044	2	177682929	A	0.0174	0.6226	0.32	0.8722	20.8	11.2951	RNA
rs5985320	X	110466936	A	0.0906	0.9685	0.5295	0.6415	18.18	11.2951	3 prime UTR	PAK3
rs2034721	17	53894516	T	0.0696	0.8287	0.4491	0.6702	20.2	11.219	Regulatory; eQTL	PCTP
rs5921046	X	97565093	G	0.0599	0.8117	0.4358	0.7022	19.63	11.1886	Intergenic
rs1596930	2	72826665	G	0.0356	0.8808	0.4582	0.8217	15.41	11.153	Intron	EXOC6B
rs2303223	16	31075175	A	0.0174	0.637	0.3272	0.8748	19.99	11.1394	Synonymous; eQTL	ZNF668
rs1343879	X	75004529	A	0.0263	0.4273	0.2268	0.7434	35	11.1179	Stop; eQTL	MAGEE2
rs1078540	X	110951042	C	0.0614	0.9952	0.5283	0.743	14.98	11.0767	Intron	ALG13
rs4722666	7	27197601	G	0.1006	0.8456	0.4731	0.5725	22.5	10.8924	Regulatory; eQTL	HOXA7; HOXA9
rs2249797	5	98107341	T	0.0242	0.6087	0.3165	0.8241	21.7	10.8854	Regulatory; eQTL	RGMB
rs17671597	16	7381106	G	0.0182	0.573	0.2956	0.8566	22.1	10.8474	Regulatory	RBFOX1
rs2301721	7	27196113	T	0.1014	0.8441	0.4727	0.5697	22.5	10.8199	Missense; Regulatory; eQTL	HOXA7
rs143383	20	34025983	A	0.031	0.6708	0.3509	0.7991	19.99	10.7154	Regulatory; 5 prime UTR; eQTL	GDF5
rs17822931	16	48258198	T	0.0121	0.4583	0.2352	0.8787	26.5	10.6718	Missense; eQTL	ABCC11
rs1973791	3	187416634	A	0.0461	0.6748	0.3605	0.7202	21.9	10.6432	Synonymous; eQTL	RTP2
rs9845788	3	135914715	A	0.0514	0.6976	0.3745	0.7026	21.7	10.6359	Regulatory; eQTL	MSL2
rs6872244	5	117489412	T	0.0454	0.7125	0.3789	0.7361	20.2	10.5943	RNA
rs4788890	17	73389446	G	0.0764	0.8868	0.4816	0.6636	17.89	10.5279	Regulatory; eQTL	GRB2
rs1126565	X	19373839	A	0.0482	0.9761	0.5122	0.7871	13.68	10.5102	Synonymous; eQTL	PDHA1
rs6979	16	67691668	A	0.0318	0.6559	0.3438	0.7908	20.2	10.4775	Missense; eQTL	ACD
rs2276118	11	67288594	T	0.0303	0.6082	0.3192	0.7859	21.8	10.4201	Missense; eQTL	CABP2
rs1049205	16	4942099	T	0.034	0.5894	0.3117	0.7568	23.3	10.3931	Missense; eQTL	PPL
rs9428174	1	120585262	G	0.056	0.785	0.4205	0.7105	18.57	10.3573	Intron	NOTCH2
rs184502	3	168196092	A	0.0378	0.7562	0.397	0.7849	17.43	10.3454	Intron	EGFEM1P
rs1352943	3	27368875	G	0.0295	0.5973	0.3134	0.7872	22	10.3443	Regulatory; eQTL	NEK10
rs1576050	10	31608510	A	0.0635	0.8744	0.469	0.706	16.72	10.3217	Regulatory; eQTL	ZEB1
rs1593304	7	131619847	G	0.0749	0.8272	0.451	0.6505	19.1	10.2776	RNA
-	X	153629155	G	0.1257	0.9197	0.5227	0.5295	21.1	10.2753	Missense	RPL10
rs5921045	X	97564948	G	0.0614	0.8117	0.4365	0.6964	18.15	10.2596	Intergenic
rs2394517	6	29069299	T	0.0461	0.4662	0.2562	0.6261	35	10.2161	Stop; eQTL	OR2J1
rs734312	4	6303354	A	0.0318	0.6867	0.3592	0.799	18.6	10.2053	Missense; eQTL	WFS1
rs12507582	4	169369920	T	0.0212	0.4811	0.2512	0.8075	26.2	10.1784	Missense	DDX60L
rs1132528	5	112929013	T	0.0333	0.5933	0.3133	0.7627	22.4	10.1362	Missense; eQTL	YTHDC2
rs269868	15	45392075	A	0.1604	0.9409	0.5506	0.458	23.4	10.0838	Missense; eQTL	DUOX2
rs1036739	2	158665196	G	0.056	0.855	0.4555	0.73	16.1	10.0488	Intron	ACVR1
rs3809482	15	43661802	T	0.0272	0.6112	0.3192	0.8055	20.4	10.0434	Missense; eQTL	ZSCAN29
rs7193955	16	48122582	A	0.1112	0.8381	0.4747	0.5389	22.2	10.0267	Missense	ABCC12
rs6546839	2	73680508	G	0.1218	0.8818	0.5018	0.5263	21.6	10.0244	Missense; eQTL	ALMS1
rs642652	2	72622480	C	0.053	0.8987	0.4758	0.7527	14.77	9.9912	Intron	EXOC6B
rs16903296	5	36721292	C	0.0552	0.7632	0.4092	0.707	18.48	9.9715	Regulatory; eQTL
rs12442525	15	42149506	C	0.0598	0.7085	0.3841	0.6691	21	9.9552	Missense; eQTL	SPTBN5
rs11655511	17	59287269	T	0.062	0.779	0.4205	0.6838	18.67	9.9451	Regulatory; eQTL	BCAS3
rs1061629	14	77926011	T	0.0688	0.7071	0.3879	0.6306	22.3	9.9435	Synonymous; 5 prime UTR; eQTL	AHSA1
rs1332720	X	64815536	C	0.0687	0.999	0.5339	0.7189	13.84	9.9396	Regulatory	MSN
rs2294504	X	109552667	T	0.0161	0.6013	0.3087	0.8772	18.82	9.9268	NC transcript exon	AMMECR1
rs7421376	2	217902364	G	0.0159	0.5353	0.2756	0.8649	21.4	9.9078	Intergenic
rs4442810	16	65676733	T	0.0189	0.5655	0.2922	0.8494	20.6	9.8949	RNA
rs2037912	16	4933939	C	0.0303	0.5919	0.3111	0.7808	21.3	9.8439	Missense; eQTL	PPL
rs7944370	11	8105557	G	0.0287	0.6112	0.32	0.7961	20.2	9.8288	Regulatory	TUB
rs3760454	17	30222002	C	0.0257	0.5492	0.2874	0.7968	22.4	9.8023	Missense; eQTL	UTP6
rs6467654	7	136093047	A	0.025	0.6192	0.3221	0.8219	19.19	9.7662	RNA
rs10497469	2	177807577	A	0.0265	0.647	0.3367	0.8195	18.39	9.7507	Intergenic
rs2725405	17	79220224	C	0.025	0.569	0.297	0.8081	21.2	9.7479	Missense; eQTL	SLC38A10
rs2747701	6	71238105	G	0.0189	0.5094	0.2642	0.8345	22.9	9.7347	Missense; eQTL	FAM135A
rs10790451	11	121570520	G	0.0484	0.7646	0.4065	0.7374	17.21	9.7033	Intergenic
rs8082149	17	54572895	C	0.0567	0.7746	0.4157	0.7042	17.78	9.6985	Intron; eQTL	ANKFN1
rs56103503	1	154980351	T	0.0234	0.636	0.3297	0.8356	18.24	9.6935	Intron; eQTL	ZBTB7B
rs12855681	X	98858596	G	0.0877	0.8738	0.4808	0.6221	17.81	9.6814	Intergenic
rs238928	11	113973184	C	0.0348	0.78	0.4074	0.8053	15.36	9.6481	Intron	ZBTB16
rs24657	16	22972853	A	0.0325	0.5755	0.304	0.7612	22	9.6376	Intergenic
rs6494466	15	64508763	G	0.0386	0.8098	0.4242	0.7938	14.98	9.6294	Missense; Splice; eQTL	CSNK1G1
rs1057079	1	11205058	T	0.0635	0.7761	0.4198	0.6767	18.27	9.5952	Synonymous; eQTL	MTOR
rs2602141	15	43724646	T	0.0416	0.6549	0.3483	0.7367	19.88	9.5914	Missense; eQTL	TP53BP1
rs7210574	17	73824121	T	0.0386	0.6117	0.3251	0.7382	21.2	9.573	Regulatory; eQTL	UNC13D; UNK
rs6894514	5	117901084	T	0.0946	0.7691	0.4318	0.5625	22.1	9.5609	RNA; eQTL
rs8068946	17	70712513	G	0.0408	0.6812	0.361	0.749	18.72	9.5513	Regulatory; eQTL	SLC39A11
rs11150220	16	79848178	G	0.0393	0.7438	0.3916	0.7744	16.58	9.5501	RNA; eQTL	LINC01228
rs2330442	7	42380071	A	0.034	0.6594	0.3467	0.779	18.58	9.544	Intergenic
rs3827760	2	109513601	G	0.003	0.4424	0.2227	0.9667	22.3	9.537	Missense	EDAR
rs12347057	9	126694094	T	0.1051	0.7929	0.449	0.5391	22.3	9.5322	Upstream gene; eQTL	DENND1A
rs5919324	X	66430640	A	0.0526	0.9302	0.4914	0.761	13.39	9.4785	Intergenic; eQTL
rs224333	20	34023962	G	0.0333	0.6708	0.352	0.7864	17.92	9.4531	Regulatory; eQTL	GDF5
rs62173642	2	177885414	G	0.0779	0.7254	0.4017	0.6028	21.6	9.4451	RNA
rs11665349	18	67601981	C	0.1498	0.9782	0.564	0.4932	19.56	9.4367	Intron	CD226
rs9930441	16	79862805	T	0.0348	0.637	0.3359	0.768	19.26	9.4223	RNA; eQTL	LINC01228
rs10499928	7	96384778	G	0.0378	0.6008	0.3193	0.7386	21.2	9.4075	Intergenic; eQTL
rs1448335	X	20875921	G	0.0702	0.7992	0.4347	0.6586	17.83	9.3849	Regulatory
rs1735679	10	31786137	A	0.0635	0.8764	0.47	0.7066	15.15	9.3819	Intron; eQTL	ZEB1
rs3747579	16	4445327	T	0.1172	0.7458	0.4315	0.4846	25.9	9.3606	Missense; eQTL	CORO7
rs12917189	15	43023482	T	0.0469	0.7671	0.407	0.7449	16.37	9.354	Missense; eQTL	CDAN1
rs4888047	16	79826489	G	0.0378	0.7026	0.3702	0.7709	17.18	9.3053	RNA; eQTL	LINC01229
rs4891384	18	67624554	C	0.1097	0.9782	0.5439	0.5901	16.09	9.2877	Regulatory	CD226
rs4850759	2	197952851	G	0.0325	0.7388	0.3857	0.8075	15.55	9.2768	Intron; eQTL	ANKRD44
rs11559290	4	159601676	T	0.1452	0.9186	0.5319	0.4827	20.9	9.2672	Missense; Splice; eQTL	ETFDH
rs1005502	8	117167843	T	0.0287	0.5899	0.3093	0.7897	19.88	9.261	RNA	LINC00536
rs2292249	12	83252600	G	0.0303	0.5904	0.3103	0.7803	20.1	9.2599	Intron	TMTC2
rs10786871	10	107319562	C	0.0469	0.6683	0.3576	0.7142	19.39	9.2548	Intergenic
rs12849919	X	139115671	A	0.0716	0.7935	0.4326	0.6512	17.91	9.2546	Downstream gene	HNRNPA3P3
