# Supplementary material for: FineMAV: prioritizing candidate genetic variants driving local adaptations in human populations
Source: Genome Biol. 2018 Jan 17;19:5. doi: 10.1186/s13059-017-1380-2 (PMC5771147; doi:10.1186/s13059-017-1380-2)
Supplement: Supplementary file 4 — GWAS hits among the top 100 FineMAV SNPs within each continental population. GWAS_SNP column specifies GWAS hits linked to given FineMAV SNPs. r2 column specifies the level of LD between the FineMAV SNP and the closest GWAS SNP. Genomic positions and the direction of genome-wide association are given for FineMAV SNPs. DER, derived allele of FineMAV SNP; ANC, ancestral allele of FineMAV SNP. Grayed variants might underline the same selection event. (XLSX 59 kb) [file 13059_2017_1380_MOESM4_ESM.xlsx]

## Sheet: AFR
CHR	POS	FineMAV_SNP	GWAS_SNP	r2	TRAIT	DIRECTION	GENE
1	159174683	rs2814778	Direct association	1	White blood cell count (leukocyte, neutrophil, monocyte), neutrophil count in HIV-infection	Unit increase: ANC	ACKR1
2	121696149	rs2871874	rs11122834	0.725789	Erectile dysfunction and prostate cancer treatment, response to radiation, prostate carcinoma, erectile dysfunction		GLI2
6	14656031	rs857418	Direct association	1	Facial morphology (factor 8, orbital inclination due to vertical and horizontal position of exocanthion), eye morphology	Unit increase: DER
7	131830328	rs2122635	rs1399090	1	Economic and political/social preferences	Unit decrease: DER	PLXNA4
8	116821225	rs4876614	rs800586	0.506491	Response to tocilizumab in rheumatoid arthritis, response to paliperidone in schizophrenia (Multivariate)		TRPS1
11	47004492	rs7935192	rs10838634	0.490737	Schizophrenia	Risk allele: DER	C11orf49
12	56687805	rs17118461	rs36207871	0.982394	Inflammatory skin disease, psoriasis		CS
13	58636124	rs521983	rs1370053	0.462815	Subcutaneous adipose tissue	Unit increase: DER
15	45695341	rs2467852	rs2433610	0.939718	Serum metabolite levels (creatine)	Unit increase: DER	SPATA5L1
15	45695612	rs1346265	rs2433610	0.936948	Serum metabolite levels (creatine)	Unit increase: DER	SPATA5L1
16	67409180	rs8052655	rs7184253	0.990492	Blood protein levels (EA, agouti-related protein), waist circumference	Unit increase: DER	LRRC36
16	70303659	rs11537667	rs147381998	0.634811	Pulse pressure	Unit increase: DER	AARS
20	2291722	rs6048066	rs214785	0.455735	Basal cell carcinoma	Risk allele: DER	TGM3

## Sheet: EAS
CHR	POS	FineMAV_SNP	GWAS_SNP	r2	TRAIT	DIRECTION	GENE
1	209964080	rs2235371	Direct association	1	Cleft lip	Risk allele: ANC	IRF6
1	209989232	rs76145088	rs10863790	1	Cleft lip
1	228469903	rs3795786	rs564309	0.751844	Hip circumference		OBSCN
2	17409594	rs12622852	rs11889338	0.488438	Alzheimer's disease	Risk allele: ANC
2	19740980	rs16986619	rs1344653	0.575082	Pulse pressure	Unit decrease: DER
2	19754838	rs4145606	rs1344653	0.489515	Pulse pressure	Unit decrease: DER
2	25956419	rs59111569	rs12986445	0.839145	Multiple myeloma and monoclonal gammopathy	Unit increase: ANC	ASXL2
2	109451118	rs72627476	rs4149433	0.502618	Ear protrusion, lobe attachment, helix rolling		CCDC138
2	109451118	rs72627476	rs3827760	0.885791	Lobe size and attachment, helix rolling, outer ear morphology, ear protrusion, scalp hair shape, hais thickness, lower facial morphology, lip morphology, chin morphology, monobrow, synophrys measurement, male-pattern baldness, androgenetic alopecia	Unit decrease: DER (lobe size and helix rolling); Unit increase: DER (hair density and straightness)	CCDC138
2	109513601	rs3827760	Direct association	1	Lobe size and attachment, helix rolling, outer ear morphology, ear protrusion, scalp hair shape, hais thickness, lower facial morphology, lip morphology, chin morphology, monobrow, synophrys measurement, male-pattern baldness, androgenetic alopecia	Unit decrease: DER (lobe size and helix rolling); Unit increase: DER (hair density and straightness)	EDAR
2	145769943	rs10496971	rs17479393	0.471739	Chin dimples		TEX41
3	3197918	rs17027638	rs1669340	0.905924	White blood cell count (basophil)	Unit increase: ANC	CRBN
3	50187637	rs58137261	rs11130248	0.824961	Keloid		SEMA3F
3	50197092	rs2072053	rs11130248	0.840399	Keloid		SEMA3F
3	50239464	rs4688683	rs11130248	0.948509	Keloid		SLC38A3
3	50249500	rs4688744	rs11130248	0.976075	Keloid		SLC38A3
3	50278613	rs2236943	rs11130248	0.976075	Keloid		GNAI2
3	50351598	rs12492683	rs11130248	1	Keloid		HYAL1, HYAL2
3	50370841	rs79117849	rs11130248	1	Keloid		RASSF1
7	20666235	rs17143187	rs10950821	0.813505	Response to statin therapy		ABCB5
8	32306158	rs72612108	rs12542743	0.560956	Chagas cardiomyopathy in Tripanosoma cruzi seropositivity		NRG1
10	55955444	rs4935502	rs10825269	0.482172	Irritable bowel syndrome	Risk allele: ANC	PCDH15
14	97272382	rs2224442	rs4905558	0.883066	Neutrophil count		VRK1
16	31099011	rs11150606	Direct association	1	Scalp hair shape	Unit increase: DER (hair straightness)	PRSS53
19	49206631	rs1047781	Direct association	1	Vitamin B12 levels, cancer biomarker measurement, psoriasis, elevated serum carcinoembryonic antigen levels	Unit increase: DER (tumor biomarker); Risk allele: ANC (psoriasis)	FUT2
20	51566360	rs6123230	rs6097169	0.874864	Body mass index	Risk allele: DER

## Sheet: EUR
CHR	POS	FineMAV_SNP	GWAS_SNP	r2	TRAIT	DIRECTION	GENE
1	1249187	rs12142199	rs12103	0.957916	Inflammatory bowel disease, ulcerative colitis, Crohn's disease	risk allele: ANC	INTS11
1	214356500	rs12727510	rs1795061	0.41601	Abdominal aortic aneurysm	risk allele: ANC
2	104430586	rs952031	rs264943	0.610632	HIV-1 viral setpoint
2	104642666	rs7568863	rs10175706	0.973841	Chin dimples		LINC01965
2	135911422	rs17261772	rs7570971	0.689716	Total cholesterol, blood metabolite levels, body mass index		RAB3GAP1
2	135911422	rs17261772	rs1561277	0.807378	Hip circumference	Unit decrease: ANC	RAB3GAP1
2	136407479	rs1446585	rs1561277	0.929763	Hip circumference	Unit decrease: ANC	R3HDM1
2	136407479	rs1446585	rs6430585	0.485997	Corneal structure (keratoconus)		R3HDM1
2	136608646	rs4988235	Direct association	1	Body mass index, hip circumference	Unit increase: DER	MCM6
2	139231958	rs10178579	rs35094601	0.456037	Schizophrenia
3	56628031	rs7637449	rs6445797	0.637711	Gastritis	Risk allele: ANC	CCDC66
3	56628031	rs7637449	rs9835332	0.984293	Height	Unit decrease: ANC	CCDC66
3	71034748	rs4676964	rs13093086	0.867105	Intraocular pressure	Unit decrease: DER	FOXP1
3	108189627	rs4299484	rs2603127	0.600644	Hemostatic factors and hematological phenotypes	Unit increase: DER	MYH15
5	33951693	rs16891982	Direct association	1	Skin pigmentation, hair and eye colour, skin sensitivity to sun, squamous cell carcinoma, melanoma, monobrow, synophrys measurement	Unit increase: ANC (hair colour)	SLC45A2
6	7106316	rs2842895	Direct association	1	Visceral adipose tissue, body mass index	Unit increase: DER	RREB1
6	7109665	rs3904600	rs2842895	0.685229	Visceral adipose tissue, body mass index	Unit increase: DER	RREB1
6	7109665	rs3904600	rs11755724	0.967989	Age-related macular degeneration, multiple sclerosis		RREB1
8	144871633	rs11781090	rs4875053	0.810718	Age at menarche	Unit increase: ANC	IQANK1
9	12739313	rs10960774	rs1408799	0.607497	Eye colour (green vs blue)	Unit decrease: DER (blue)	TYRP1
9	16885017	rs12350739	rs10810657	0.902646	Cutaneous squamous cell carcinoma, basal cell carcinoma	Risk allele: DER	BNC2
9	16885017	rs12350739	rs62543565	0.781639	Facial pigmentation (amount of pigmented spots during ageing)	Unit decrease: ANC	BNC2
11	88911696	rs1042602	Direct association	1	Freckles	Risk allele: ANC	TYR
11	89017961	rs1126809	Direct association	1	Tanning, suntan, sunburns, cutaneous squamous cell carcinoma, basal cell carcinoma	Risk allele: DER (cancer); unit decrease: ANC (tanning)	TYR
14	101176212	rs12881545	rs7149242	0.482354	Platelet count	Unit increase: DER
14	101176212	rs12881545	rs7141210	0.958638	Age at menarche	Unit increase: ANC
15	28365618	rs12913832	Direct association	1	Hair color, eye colour, tanning, suntan, diisocyanate-induced asthma		HERC2
15	48426484	rs1426654	Direct association	1	Hair colour, body mass index	Unit increase: DER (body mass)	SLC24A5
15	91543761	rs11073964	rs8042680	0.733377	Type 2 diabetes	Risk allele: ANC	VPS33B
15	91543761	rs11073964	rs12899811	0.640411	Type 2 diabetes	Risk allele: ANC	VPS33B
17	19142226	rs959071	rs4273100	0.677475	Schizophrenia	Risk allele: DER	EPN2
17	44061278	rs17651549	rs1981997	1	Interstitial lung disease	Risk allele: ANC	MAPT
17	44061278	rs17651549	rs8070723	1	Parkinson's disease, progressive supranuclear palsy		MAPT
19	33605312	rs10421769	rs10416265	0.590186	Bone properties (bone quantitative ultrasound measurement, velocity of sound measurement)	Unit increase: ANC	GPATCH1
20	31168281	rs6057598	rs293566	0.850941	Age at first birth, reproductive behaviour	Unit increase: DER	NOL4L

## Sheet: EAS+EUR
CHR	POS	FineMAV_SNP	GWAS_SNP	r2	TRAIT	DIRECTION	GENE
1	103379918	rs3753841	Direct association	1	Glaucoma (primary angle closure)	Risk allele: ANC	COL11A1
1	154980351	rs56103503	rs2242194	0.590954	Schizophrenia	Risk allele: DER	ZBTB7B
2	73680508	rs6546839	rs6546838	1	Glomerular filtration rate, serum creatinine measurement	Unit decrease: DER	ALMS1
2	109513601	rs3827760	Direct association	1	Lobe size and attachment, helix rolling, outer ear morphology, ear protrusion, scalp hair shape, hais thickness, lower facial morphology, lip morphology, chin morphology, monobrow, synophrys measurement, male-pattern baldness, androgenetic alopecia	Unit decrease: DER (lobe size and helix rolling); Unit increase: DER (hair density and straightness)	EDAR
2	177682929	rs2037044	rs1819008	0.614803	Male-pattern baldness, androgenetic alopecia
2	177807577	rs10497469	rs1819008	0.59049	Male-pattern baldness, androgenetic alopecia
2	197952851	rs4850759	rs4850410	0.56074	Interferon alpha levels in systemic lupus erythematosus		ANKRD44
2	217902364	rs7421376	rs4491709	0.873946	Permanent tooth development, tooth eruption	Unit decrease: ANC
2	217902364	rs7421376	rs13387042	0.577839	Breast carcinoma	Risk allele: ANC
3	27368875	rs1352943	rs653465	0.947235	Breast cancer (early onset), breast carcinoma		NEK10
3	27368875	rs1352943	rs4973768	0.713217	Breast cancer, breast carcinoma		NEK10
3	135914715	rs9845788	rs150213942	0.532554	Fibrinogen levels		MSL2
3	135914715	rs9845788	rs1154988	0.510777	Fibrinogen	Unit decrease: DER	MSL2
4	6303354	rs734312	rs1801214	0.669378	Type 2 diabetes	Risk allele: DER	WFS1
6	29069299	rs2394517	rs3129109	0.994439	Height	Unit decrease: ANC	OR2J1
7	27196113	rs2301721	rs1801085	0.710643	Hypospadias	Risk allele: ANC	HOXA7
7	27197601	rs4722666	rs1801085	0.715018	Hypospadias	Risk allele: ANC	HOXA7
7	42380071	rs2330442	rs2108370	0.529116	Gut microbiome composition (summer), seasonal gut microbiome measurement
9	126694094	rs12347057	rs10818894	0.707016	Adverse response to chemotherapy in breast cancer (alopecia) (cyclophosphamide+doxorubicin+/-5FU), response to cyclophosphamide, chemotherapy-induced alopecia, response to 5' fluorouracil, response to doxorubicin	Risk allele: DER	DENND1A
10	31608510	rs1576050	rs2484990	0.49169	Lumbar disc degeneration	Unit increase: DER	ZEB1
10	31786137	rs1735679	rs2484990	0.473233	Lumbar disc degeneration	Unit increase: DER	ZEB1
15	43017426	rs16957091	Direct association	1	MGMT methylation in smokers, smoking behavior, gene methylation measurement	Risk allele: ANC	CDAN1
15	43023482	rs12917189	rs16957091	0.876457	MGMT methylation in smokers, smoking behavior, gene methylation measurement	Risk allele: ANC	CDAN1
16	4445327	rs3747579	Direct association	1	Hip circumference, body mass index	Unit increase: DER	CORO7
16	4933939	rs2037912	rs12921187	0.904407	Diastolic blood pressure	Unit decrease: ANC	PPL
16	4942099	rs1049205	rs12921187	0.922945	Diastolic blood pressure	Unit decrease: ANC	PPL
16	31075175	rs2303223	rs10871454	0.985184	Warfarin maintenance dose, response to anticoagulant		ZNF668
16	31075175	rs2303223	rs749671	0.985268	Warfarin maintenance dose, response to anticoagulant		ZNF668
17	59287269	rs11655511	rs8068952	0.455763	Vertical cup-disc ratio, optic disc size measurement	Unit decrease: ANC	BCAS3
17	73389446	rs4788890	rs959260	0.768593	Systemic lupus erythematosus	Risk allele: DER	GRB2
17	73824121	rs7210574	rs1055129	0.419613	White matter hyperintensity burden, brain measurement	Risk allele: ANC	UNC13D
17	79220224	rs2725405	rs2659005	0.963541	Serum IgG glycosylation, frontotemporal dementia	Unit decrease: ANC	SLC38A10
17	79220224	rs2725405	rs7224668	0.718456	Serum IgG glycosylation	Unit increase: ANC	SLC38A10
20	34023962	rs224333	Direct association	1	Height, waist-hip ratio, body mass index	Unit increase: DER	GDF5
20	34025983	rs143383	rs143384	0.901207	Height, infant length, hip circumference, joint hypermobility, body mass index	Unit decrease: DER	GDF5
20	34025983	rs143383	rs2236164	0.561247	Height	Unit decrease: DER	GDF5
