# Supplementary material for: FineMAV: prioritizing candidate genetic variants driving local adaptations in human populations
Source: Genome Biol. 2018 Jan 17;19:5. doi: 10.1186/s13059-017-1380-2 (PMC5771147; doi:10.1186/s13059-017-1380-2)
Supplement: Supplementary file 5 — Top SSI protein-coding genes. (XLSX 60 kb) [file 13059_2017_1380_MOESM5_ESM.xlsx]

## Sheet: Sheet1
GENE NAME	SSI
PBX2	0.0751249
UBA52P8	0.0751642
DUXAP1	0.0751642
ST6GALNAC4P1	0.0751642
PTTG3P	0.0751642
OR9A2	0.0751642
PRR34	0.0752333
FANCM	0.0753306
FAM69A	0.0754684
SMYD3	0.0755129
HDAC5	0.0756571
FTO	0.0757155
CFHR1	0.0757328
DUOXA1	0.0757328
RLTPR	0.0757328
XKR7	0.0758414
CALCOCO2	0.0758414
TMEM163	0.075849
ACVR1	0.0758757
KCNQ1	0.0759551
ZNF14	0.0759689
FAM167A	0.0759725
OLR1	0.0760525
CSTF1	0.0760525
RAB25	0.076138
MEX3A	0.076138
CAMK1D	0.076274
ANKRD23	0.0762761
OR56B4	0.0762933
FAM212A	0.0762933
KLHDC9	0.0762933
GDF5	0.07631
APOB	0.076333
CYP19A1	0.0763816
ST13	0.0765042
EDF1	0.0765072
GPSM3	0.0765072
MAST1	0.0765129
SLC6A15	0.0765996
PMM1	0.0766182
TEF	0.07674
SIPA1L3	0.0767751
N6AMT1	0.0768015
RRAD	0.076931
ATP5H	0.0769444
DNAAF2	0.0770086
CDH16	0.0770086
CACNA1I	0.0771189
ZNF655	0.077256
CTDSPL2	0.0772616
OLFML2A	0.0772825
SMARCA5	0.0773703
BOD1L1	0.0775695
GFOD2	0.0777168
DUSP7	0.0778561
HOXC13	0.0778561
ANKS1A	0.0778683
CHRNA6	0.0778916
ING3	0.0780549
AGER	0.0782336
ARF5	0.0782336
MST1R	0.078303
CCDC134	0.0783501
PLEK2	0.0784288
PARK2	0.0785584
PTK6	0.078655
DFNB59	0.078655
FAIM	0.078658
FNIP2	0.0787911
DNAJC5G	0.0789027
HMG20B	0.0789027
OR6V1	0.0790001
EVI2B	0.0791028
FAM96B	0.0791763
MGAT2	0.0791763
SSFA2	0.0794447
SGTB	0.079478
SLC35C1	0.079488
NT5C	0.0794961
EFNA1	0.0795004
RAB28	0.079696
PSG3	0.0797948
NAA25	0.0799481
EPS8	0.0800241
CYP3A5	0.0800535
MPP2	0.0801413
KIAA1107	0.0802274
SHCBP1	0.0802512
MTMR10	0.0803507
NEB	0.0804308
CAMKV	0.080432
KCNH3	0.0804329
OAF	0.0804329
NF1	0.0804721
HPSE2	0.0805081
TRAPPC3	0.0805138
RNF5	0.0805169
OR2AK2	0.0806656
IQCA1	0.080675
SH3GL2	0.0807714
ST8SIA1	0.0810383
SERPINI1	0.0810636
SHPK	0.0812075
ACAP3	0.0812848
CNNM3	0.0812848
ZNRF2	0.0814778
KCNS3	0.0815029
SRMS	0.081511
BBS9	0.0815628
TBC1D4	0.0815898
CD63	0.0816027
FABP4	0.0816027
IGFBP6	0.0816027
SLC25A34	0.0816027
GRM3	0.0816338
SLFNL1	0.0816423
C16orf87	0.0817277
OR2T8	0.0817691
KCNJ8	0.081787
BFAR	0.0820723
C12orf65	0.0820992
TSNAXIP1	0.0820992
CYB561A3	0.0822692
LRP4	0.0823145
TTC26	0.0823866
KIAA1217	0.0824264
NFASC	0.0824542
GLMN	0.082489
GCG	0.0825674
ADAMTS9	0.0826985
SMNDC1	0.0827804
GPM6A	0.0828796
GAB1	0.0830296
DUOXA2	0.0833262
IL13	0.0833262
CPSF3L	0.0833535
TOB2	0.0833535
EIF2B1	0.0834373
FABP9	0.0834441
SCGB1D1	0.0834441
EZR	0.0834596
PDGFB	0.0834822
DAK	0.0834975
AHSA1	0.0835472
RPL5	0.0835658
CAPN3	0.0836158
MAGI3	0.0836676
SBNO1	0.0836946
TTC28	0.08378
KDM3A	0.0838525
ITGAL	0.083938
SHC1	0.0839735
PPP2R2B	0.0840912
ST18	0.0841033
ARL5A	0.0842371
PRKRA	0.0843414
PRKG2	0.0844281
NCOA7	0.0845899
GNA13	0.0846264
DHX58	0.0846484
OR4P4	0.0846702
OR8H3	0.0846702
KCNT2	0.084819
SLCO1B3	0.0851692
DCST1	0.0851743
TAF13P2	0.0852018
RPS3AP49	0.0852018
NECAP1P2	0.0852018
NPM1P22	0.0852018
OR7E28P	0.0852018
OR10J3	0.0852018
ACKR1	0.0852064
ACD	0.0852064
SLC50A1	0.0852064
TLX2	0.0852064
PCMTD1	0.0852567
HECTD4	0.0853409
GTF2I	0.0854117
GPR111	0.0855836
KCNQ5	0.0857076
ZSCAN25	0.0857993
HMGA2	0.0862176
TTLL11	0.0862754
C4orf22	0.0863148
SMURF2	0.0865562
NRG1	0.0867071
PPID	0.0867415
GOLIM4	0.0868506
MYRF	0.0869131
ZNF394	0.0869526
TMEM216	0.0870043
TMEM138	0.0870043
RBFOX1	0.0870402
CEMP1	0.0870515
KLHL14	0.087271
EEF2K	0.0873601
ACMSD	0.0873961
VPS13B	0.0874681
ANTXR1	0.087472
RPL36AL	0.0876933
CKAP5	0.0878037
SH2B3	0.0880041
TCF7L2	0.088206
DLG2	0.0883024
EFS	0.0883201
OR2L5	0.0883705
RAD51B	0.0885621
CDK2AP1	0.0886988
C12orf50	0.0887283
SETD1A	0.0887618
ZNF407	0.0889049
MYOZ1	0.0890751
TRIP4	0.0891189
SCAMP3	0.0893361
PYCARD	0.0894331
PIF1	0.089474
C1orf216	0.0895436
HS2ST1	0.089573
ATP6V0A2	0.089578
C8orf44SGK3	0.0897113
CFH	0.0897227
CA4	0.0898437
KMT2C	0.0899501
TMEM258	0.0901409
DNAJC5B	0.0902513
CDH4	0.0902939
PRR20A	0.0904935
CCDC150	0.0904994
TRAF2	0.0905292
CDH12	0.0906535
SULT1C3	0.0907474
ALG12	0.0907474
CCNT2	0.091156
TRDN	0.0912458
SULT1C2P1	0.0912565
FAM109A	0.0912876
EFNA3	0.0912876
NAT8	0.091322
PARD6A	0.091322
F2	0.0913524
ZMYM5	0.0913735
EIF4E3	0.0913736
TBC1D7	0.0914889
TRPV1	0.091542
ZNF789	0.0915467
FBN2	0.0916681
HOOK3	0.0917397
PPARG	0.0917513
RBM39	0.091834
TCTN2	0.0920704
FER1L4	0.0920876
TMPRSS11B	0.0921749
TMTC2	0.0922559
SORCS2	0.0923348
RPL3	0.0923692
MCHR1	0.0923931
SEPT8	0.0924091
RAB17	0.0924832
ORAI3	0.0928868
LHX8	0.0931027
SEC31B	0.0931027
THAP1	0.0931935
KCNAB1	0.0931988
RXFP1	0.093244
RAB11FIP4	0.0933672
RHOJ	0.0934466
NFS1	0.0936688
GABRB3	0.0936935
CHRNB3	0.0937438
TENM4	0.093957
HIF1AN	0.0939667
TERF2IP	0.0940317
GANC	0.0940936
SGCZ	0.0941123
PRSS53	0.0941354
BCKDK	0.0941354
CTF1	0.0941354
ZBTB7B	0.0942549
COL11A2	0.0942753
PRDM16	0.0943319
PUSL1	0.094478
PPP1R42	0.0944922
TNRC6B	0.0946785
COX4I2	0.0947256
PRSS1	0.0947523
KANK1	0.0948919
GFI1	0.0949357
RPAP2	0.0950349
CEP290	0.0950506
EFNA4	0.0950651
SCAND1	0.0950651
DCAF5	0.0950736
SLC9C2	0.0950736
ZNF668	0.0951325
FAP	0.0951637
ACSS1	0.0952143
CLEC3B	0.0952388
BMP3	0.0952738
EMX1	0.0956479
SGSM3	0.0957406
TTC39CP1	0.0958521
MPHOSPH9	0.0961535
HCN3	0.0962324
RALGAPB	0.0963802
ADH7	0.0964026
PDE4B	0.0964355
KITLG	0.0965425
HSD17B2	0.0966851
ADAM17	0.0969249
PRKAR1AP	0.0969853
GPX1	0.0969885
ROMO1	0.0969885
FDPS	0.0970058
PKP4	0.0973072
ERBB4	0.097673
TRMU	0.0977427
COPS8	0.0978063
PHF20	0.0978735
DPM3	0.0978765
OR2L3	0.0978765
NUTF2	0.0981123
MAPKAPK5	0.0981638
NUP85	0.0982124
ZNF646	0.0983879
SEMA4F	0.0985349
KIAA0101	0.0989008
RASGRP4	0.0992163
MPHOSPH6	0.0993226
SORCS3	0.0993624
SSU72	0.0995364
NUDT16L1	0.0996202
DGKG	0.0996523
ARHGEF1	0.099719
RBM12	0.099785
RABGGTB	0.099837
NIM1K	0.100013
LRRC7	0.100039
CACNB4	0.100128
ANKRD45	0.100187
ANO2	0.100192
ITGB1BP1	0.10023
KARS	0.10023
NOTCH2	0.100272
ERGIC3	0.100392
TRPS1	0.100511
FAM96A	0.100685
CENPT	0.10072
KIF3C	0.100869
LRPPRC	0.101175
AHI1	0.101446
RAB3GAP1	0.101452
DIRC1	0.101528
ADAP2	0.101605
PDE7B	0.102089
NXNL2	0.102199
MCMDC2	0.102283
ARHGEF3	0.102492
PTK2	0.102698
MGAT3	0.102702
KIF3A	0.103055
ADSL	0.103504
SCMH1	0.103564
ACKR3	0.10366
ANO10	0.103773
POTEA	0.103817
FBN1	0.103997
UHRF1BP1	0.10461
RP1L1	0.104739
CEP162	0.104939
ERMN	0.10522
C14orf28	0.10522
MSS51	0.10522
AHNAK	0.105315
EHMT1	0.105317
LIPEAS1	0.105563
AGRP	0.105631
PSD3	0.105686
SUGCT	0.105822
FAM49A	0.105843
TSPAN9	0.106068
KIAA0895L	0.106335
BCL2L1	0.106487
KCNIP1	0.106847
ARNT2	0.106912
BMI1	0.106926
SGK3	0.10736
ABCA12	0.107409
SEMA5B	0.107538
MAP3K19	0.107559
CES4A	0.107581
INVS	0.107672
DNAJC9AS1	0.108066
RNF170	0.108113
CEP250	0.108308
FAM208A	0.108476
POLG2	0.108614
OR2L8	0.108636
KCTD5	0.108694
ID1	0.108811
KCNN3	0.108893
RB1	0.108981
ZBED4	0.109188
SV2B	0.109237
TPK1	0.109403
GUCY2C	0.109408
ZRANB3	0.109595
CTTNBP2	0.109939
XYLT1	0.110314
GTF2H3	0.110432
EGFR	0.110513
SPAG4	0.110738
STK32B	0.111006
MKRN2	0.111224
LMLN	0.111443
CCDC178	0.111584
VWC2	0.111693
GRIK2	0.111738
TET3	0.111988
TCF24	0.111995
CNTN6	0.112013
CERKL	0.112074
PRKCA	0.112101
CPED1	0.112121
IGHG3	0.112198
CLSTN2	0.112232
NPAS3	0.112368
FBXW5	0.112775
SEMA3E	0.112991
NTM	0.113488
POPDC3	0.113525
TFAP2E	0.113525
DPRXP4	0.11372
BACE2	0.113911
RELN	0.114013
HIRA	0.114426
SCP2	0.114593
SYNGR1	0.1149
PRDM10	0.115062
PRPSAP2	0.115194
COL8A2	0.115213
GGN	0.11532
MKL1	0.115338
FSTL1	0.11545
TBC1D30	0.115515
COMMD3	0.115697
RIT2	0.115921
CPNE1	0.115998
TGM3	0.116199
IL20RA	0.116199
SDR42E1	0.116367
C2CD5	0.116442
PCTP	0.116482
LIPE	0.116487
KLHL5	0.116527
C22orf39	0.116591
ADPRHL2	0.116789
ADAMTS6	0.117208
GNB5	0.117262
ZCCHC14	0.11727
VPS39	0.117377
CDC42BPA	0.117385
DDX5	0.117642
HMGB3P12	0.117765
TAF9BP1	0.117765
SIN3A	0.117867
EVI2A	0.117871
ADH1B	0.118018
RNF135	0.118066
IL21AS1	0.118218
FKTN	0.118423
GYS2	0.118556
APOL3	0.118701
ITGAM	0.118706
STK35	0.118729
HMGB1P28	0.118748
KLF13	0.118859
TMEM156	0.118905
SPTSSB	0.119234
UTRN	0.11969
LMBRD1	0.119828
KLHL28	0.119862
C12orf29	0.119938
PPARA	0.120087
SKP2	0.120123
PARN	0.120311
DDX55	0.120597
GPR158	0.120628
PRKCH	0.120695
ZMYM4AS1	0.120763
TMEM87A	0.120787
MYH16	0.120925
PHACTR1	0.120961
SLC27A6	0.121323
C16orf70	0.121365
KAT8	0.121535
TEX15	0.121569
KCND2	0.121572
WDR19	0.121756
THAP11	0.121761
ADCY3	0.122113
LONP2	0.122307
CNBD2	0.122507
NRXN3	0.122626
OR5AS1	0.122694
OSBPL8	0.122834
NCDN	0.122839
LRIG1	0.12294
SLC26A5	0.122993
CXCL17	0.123074
SUCLG1	0.12349
C7orf34	0.123593
C8G	0.123597
KLB	0.123733
YWHAQ	0.124027
ZBTB7A	0.124539
SEC24B	0.124549
CDC45	0.12459
HEMGN	0.124647
C9orf156	0.124647
SLC35F3	0.124813
OTOF	0.124944
DHX35	0.12531
APOL1	0.125413
MEI1	0.125511
NME7	0.126039
ARHGEF38	0.126174
ARL6IP6	0.126182
DDB1	0.126386
C17orf64	0.126386
AGO1	0.126434
PGA4	0.126474
PGA3	0.126474
ZNF609	0.126586
SORD	0.126699
WWOX	0.126828
FMNL2	0.126958
CEMIP	0.127228
PRPF40A	0.127229
PPIB	0.127258
FHIT	0.127491
NCOA1	0.128069
CNTLN	0.128194
DNAH6	0.12866
SPR	0.128754
UFD1L	0.128853
TLR1	0.128977
EIF3H	0.129
THADA	0.129128
ADAM15	0.129195
IGHG1	0.12944
GLI2	0.129518
PTPN9	0.129856
RECQL	0.129865
ATXN2	0.12999
FAM65A	0.130186
TNNI1	0.130218
CPSF4	0.130414
DCTN1	0.130679
PTP4A3	0.130711
CSRP1	0.130711
TRADD	0.131067
E2F4	0.131067
ATP5J2	0.131121
MYO9A	0.131144
TMPRSS3	0.131224
BCL7C	0.131321
TFAP4	0.131543
MED13	0.131643
KIAA1109	0.131697
DOK5	0.131838
GTSE1	0.132557
APOL4	0.132677
SDK1	0.133225
P4HA1	0.13336
DUOX2	0.133833
NKAIN2	0.133957
C5orf28	0.133964
KEL	0.134461
LURAP1LAS1	0.134503
IFIH1	0.134583
BMP7	0.134669
ERC1	0.134729
HADHB	0.13507
BLZF1	0.135074
PTPLB	0.135088
SHMT1	0.135383
SNAPC1	0.135765
MYO5C	0.135862
STRAP	0.136334
GOLT1B	0.136384
MTMR9	0.136491
EDEM2	0.136566
VNN1	0.136566
PAIP1	0.136987
SRPK2	0.137046
N4BP1	0.137091
SETX	0.137243
CDPF1	0.137446
DNAJC9	0.137561
CENPO	0.137874
SENP8	0.137874
SCD	0.13798
CHMP2B	0.138342
C5orf34	0.138342
TMTC3	0.138517
HECW2	0.138707
PPP3CB	0.138878
SLC4A5	0.138922
RTTN	0.138971
LAMA2	0.138984
RORA	0.139122
CCDC36	0.139161
HMCN1	0.13922
TRPM1	0.139279
FAM83D	0.139334
VSNL1	0.139797
ST6GALNAC3	0.140054
CD226	0.14022
CEACAM1	0.140349
CLSPN	0.140588
HIF1A	0.140898
PPM1D	0.140943
FUCA1P1	0.141109
SPX	0.141218
SMC2AS1	0.141491
BMS1P4	0.141586
CELF6	0.142077
ENKD1	0.142149
ABCA4	0.1424
CD5	0.1424
PHOX2B	0.142449
CAMK2G	0.142846
SNRK	0.143421
USP3	0.143476
HSF4	0.144109
HSD11B2	0.144109
SNX1	0.144561
USP32	0.144565
POU2F3	0.144898
ECD	0.144992
ANXA7	0.144992
RALGAPA2	0.14545
GRAMD2	0.145665
SPAG6	0.145755
SYNJ2BP	0.145897
SLC44A5	0.146032
PDE11A	0.14619
NOL3	0.146347
EXOC3L1	0.146347
GALNT11	0.146518
CD47	0.146784
SLC5A10	0.146947
LEPR	0.147319
VWCE	0.147681
PKM	0.147734
C3orf84	0.147769
DOCK8	0.147818
PKD2L1	0.148407
PDAP1	0.148581
EIF4E2P1	0.148677
LLPHP1	0.148677
RPL5P4	0.148677
CCDC102B	0.148755
FBXL8	0.14904
DTNA	0.149102
CSNK1G1	0.149348
ADAM21	0.149635
FAM149B1	0.149822
F11R	0.150729
MLPH	0.151754
FOXP1	0.153383
SLC35G5	0.153408
NUDT13	0.153535
PKDREJ	0.153639
MYLK	0.15364
EVI5	0.153754
RPS6KA1	0.153892
HLADPA2	0.154002
CLDN5	0.154138
PHLDA3	0.154138
CNFN	0.154257
F13B	0.15437
PTCD1	0.154397
PTPN22	0.154412
CSMD1	0.154929
ZBTB20	0.155026
RHOA	0.15552
CHST5	0.155704
PRKAG2	0.155778
ROR1	0.155948
PTGS1	0.156065
NAA30	0.156065
ATP6V0D1	0.156384
PINX1	0.156509
WDR54	0.156836
MRPL40	0.156836
POU1F1	0.156966
SPINT2	0.157038
TAAR2	0.157356
REEP5	0.157694
VKORC1	0.15792
CENPK	0.158033
CCDC148	0.1585
TMEM232	0.158632
C7orf60	0.159007
UFM1	0.159674
AGO3	0.159856
SLC9A5	0.160004
PREP	0.160205
SLC25A19	0.160452
IFRD1	0.160647
TRIM23	0.161512
WDR4	0.161512
SEC24C	0.161724
ZNF780B	0.161724
PROCR	0.161949
TEKT2	0.162099
CTXN2	0.162158
RTKN	0.162838
USP4	0.163275
ADK	0.163375
CTNNA3	0.163573
MRPS22	0.163714
MOGS	0.164929
PARD3B	0.16534
ZNF780A	0.165672
SNX22	0.166585
GRM8	0.166594
ITGB8	0.166715
ZDHHC1	0.166865
ABCC12	0.167021
NEK10	0.167577
ACTR5	0.167969
PPWD1	0.167969
SRP19	0.168232
PTRHD1	0.16865
ARHGAP30	0.168657
TAAR3	0.168929
HTR1B	0.168929
FGF1	0.169008
NDST2	0.169196
LRRC29	0.169213
COPB2	0.169259
NRG3	0.169801
PPP2R5E	0.169918
HLADPA1	0.169999
ZSWIM8	0.169999
HLADPB2	0.169999
FHOD1	0.170083
CACNA1C	0.170222
NEUROD1	0.170225
UNC5D	0.17048
GABRA4	0.171015
SAMD3	0.171938
BLK	0.172183
CRB1	0.172311
USF1	0.172514
PVRL4	0.172643
EPHA6	0.172715
NAV2	0.173282
CYP26B1	0.173577
ASAP2	0.173829
LBX2	0.175193
AGAP5	0.175767
ASPM	0.17594
CCDC142	0.176025
TTC31	0.176025
XKR6	0.177083
SLC45A2	0.177181
PSMC4	0.177563
PSPC1	0.177998
SNTG1	0.178318
KLHDC8B	0.178417
SYNPO2L	0.179544
BUD31	0.179638
CYB5R4	0.179712
ABCC11	0.179796
ZNF546	0.180529
TAAR1	0.180755
MRPL53	0.180755
ELMO3	0.180887
DAG1	0.181002
RPL32P1	0.181054
ZBTB41	0.181171
F5	0.18162
CATSPERG	0.181884
CCDC71	0.182443
CXCR4	0.182443
FUT11	0.183308
DLGAP3	0.18374
KCNH7	0.183995
APEH	0.184088
OR2L13	0.184689
PGA5	0.185607
MRAP2	0.185846
SLC25A46	0.186513
DGKI	0.187034
FBXL22	0.188308
GABARAPL2	0.188382
C4orf46	0.188659
GEN1	0.18957
TMEM208	0.190367
NICN1	0.190772
PIP4K2A	0.191342
BCAR3	0.193585
ALMS1IT1	0.193682
INO80B	0.193682
VPS37C	0.193696
AMT	0.193736
RPEP2	0.194447
CCDC172	0.195386
TSTD1	0.195537
APC	0.196352
PCGF1	0.196465
MPHOSPH8	0.196767
SLC32A1	0.1973
KCTD19	0.197798
CFAP70	0.198538
TPPP3	0.198761
CBFB	0.198867
AP5M1	0.200405
ARPC1A	0.201541
ETFDH	0.203111
SMC2	0.20565
ARPC1B	0.205799
CELSR1	0.205881
KCNK6	0.20674
PSMD8	0.20674
CUX2	0.207042
COL11A1	0.208717
CHCHD1	0.210566
SPRED3	0.211405
AGO4	0.211729
LIMCH1	0.212267
CELF2	0.212835
C15orf43	0.213569
PTPRM	0.214951
BBX	0.215808
FAM98C	0.217575
LRRC36	0.21762
OCA2	0.218251
CTNND2	0.219715
TEAD4	0.221384
TCTA	0.221579
USP54	0.223713
LARGE	0.224239
HEXA	0.227153
EPHB6	0.227348
GRB2	0.227602
ADAT1	0.227961
TYRP1	0.229722
HLADPB1	0.229917
ATP1B1P1	0.231326
C19orf33	0.231752
KIAA0319L	0.235264
EXOC5	0.235281
CNTNAP2	0.235777
SMC6	0.236621
OR2L2	0.241523
TBC1D5	0.242927
ALMS1	0.244374
TMEM168	0.244518
ARHGAP26	0.246442
NGLY1	0.246662
RBP2	0.24757
WBP1	0.24991
PSMB2	0.252089
MCC	0.253681
PLEKHG4	0.255192
BAI3	0.255711
GALNT5	0.256739
BNC2	0.260161
APPBP2	0.261199
MYH9	0.26323
SULT1C4	0.265386
PNLIPRP3	0.267036
DUT	0.267312
MRPS16	0.275529
SLC4A7	0.27746
EXOC6B	0.278923
DAPK2	0.279127
TRPV5	0.280939
OXSM	0.281422
SULT1C2	0.285142
TRPV6	0.292461
SFPQ	0.292589
APOL2	0.294627
PPP1R12A	0.295771
TMEM117	0.297499
APBA2	0.29876
CCDC138	0.302706
RANBP2	0.315163
PCDH15	0.317593
LIMS1	0.320723
LPP	0.324368
EPHB1	0.330576
DCAF4L1	0.330679
SLC12A1	0.338823
R3HDM1	0.343242
YIF1B	0.344135
SYT1	0.352931
LSMEM1	0.357619
ACTN1	0.365291
ZMYM1	0.370708
ZMYM4	0.370825
HERC2	0.374559
DARS	0.375035
PAWR	0.393192
ZMYM6	0.396374
GCC2	0.402449
BCAS3	0.423874
MYEF2	0.433589
MCM6	0.438223
TMEM33	0.451726
LCT	0.461652
UBXN4	0.467591
HERC1	0.490162
SLC24A5	0.490296
BEND4	0.548629
SLC30A9	0.699132
EDAR	0.763247
