# Supplementary material for: FineMAV: prioritizing candidate genetic variants driving local adaptations in human populations
Source: Genome Biol. 2018 Jan 17;19:5. doi: 10.1186/s13059-017-1380-2 (PMC5771147; doi:10.1186/s13059-017-1380-2)
Supplement: Supplementary file 6 — Top 100 FineMAV SNPs in each continental population (x = 1). (XLSX 77 kb) [file 13059_2017_1380_MOESM6_ESM.xlsx]

## Sheet: AFR
SNP	CHR	POS	DER_ALLELE	DAF_AFR	DAF_EAS	DAF_EUR	DAF_GLOB	DAP	CADD	FineMAV_AFR	FineMAV_EAS	FineMAV_EUR	CONSEQUENCE	GENE
rs201299512	14	37154111	C	1	0.997	1	0.999	1	45	45	44.865	45	stop	SLC25A21
rs199591198	10	116203807	G	1	1	0.999	0.9997	1	42	42	42	41.958	stop	ABLIM1
rs563033319	3	52394076	C	1	1	1	1	1	38	38	38	38	stop	DNAH1
rs192890547	8	110439364	C	1	1	1	1	1	37	37	37	37	stop	PKHD1L1
rs200390102	4	70152488	C	1	1	0.998	0.9993	1	36	36	36	35.928	stop	UGT2B28
rs529232938	6	158571548	G	1	1	0.999	0.9997	1	36	36	36	35.964	stop	SERAC1
rs141332059	9	19341012	C	1	1	1	1	1	36	36	36	36	stop	DENND4C
rs187517533	7	151805344	C	0.9992	1	1	0.9997	1	36	35.9712	36	36	stop	GALNT11
rs548300768	11	124310205	G	1	1	1	1	1	35	35	35	35	stop	OR8B8
rs548681312	4	5624289	G	0.9992	1	1	0.9997	1	35	34.972	35	35	stop	EVC2
rs200740894	15	22383382	C	0.9985	1	1	0.9995	1	35	34.9475	35	35	stop	OR4N4
rs528341533	3	148714648	C	1	1	0.999	0.9997	1	34	34	34	33.966	stop	GYG1
rs536652933	1	17270695	C	0.9992	1	1	0.9997	1	34	33.9728	34	34	missense	CROCC
rs200576891	7	75657971	G	1	1	1	1	1	31	31	31	31	stop	STYXL1
rs1736565	1	171112490	T	0.7874	0.5823	0.4821	0.6173	1	38	29.9212	22.1274	18.3198	non coding transcript exon	FMO6P
rs555293490	19	22271585	C	1	1	1	1	1	29.7	29.7	29.7	29.7	missense	ZNF257
rs4413373	4	89363604	C	0.969	1	1	0.9897	1	29.6	28.6824	29.6	29.6	stop	HERC6
rs374376964	11	17522619	G	1	1	1	1	1	27.9	27.9	27.9	27.9	missense	USH1C
rs6478957	9	133048501	A	0.8873	0.8611	0.5129	0.7538	1	31	27.5063	26.6941	15.8999	missense	HMCN2
rs541426419	17	3029976	G	0.9992	1	1	0.9997	1	27.4	27.3781	27.4	27.4	stop	OR1G1
rs142380694	16	74708900	C	1	1	0.999	0.9997	1	26.8	26.8	26.8	26.7732	stop	MLKL
rs547413516	10	7618752	G	1	0.999	1	0.9997	1	26.6	26.6	26.5734	26.6	missense	ITIH5
rs147748994	1	43898260	C	1	1	1	1	1	26.6	26.6	26.6	26.6	missense	SZT2
rs199664451	18	43405732	G	1	0.999	1	0.9997	1	26.6	26.6	26.5734	26.6	stop	SIGLEC15
rs188487818	3	49167286	C	1	0.998	1	0.9993	1	26.6	26.6	26.5468	26.6	missense	LAMB2
rs142833607	15	73048650	G	1	1	0.999	0.9997	1	26.4	26.4	26.4	26.3736	missense	ADPGK
rs139643676	12	96379723	C	1	0.998	1	0.9993	1	26.2	26.2	26.1476	26.2	missense	HAL
rs562348590	16	31426205	C	1	1	0.999	0.9997	1	26.1	26.1	26.1	26.0739	missense	ITGAD
rs573641821	6	152751709	C	1	0.999	1	0.9997	1	25.9	25.9	25.8741	25.9	missense	SYNE1
rs235768	20	6759115	T	0.9803	0.8284	0.6223	0.8103	1	26.2	25.6839	21.7041	16.3043	missense	BMP2
rs553000030	3	52387304	T	0.9992	1	1	0.9997	1	25.7	25.6794	25.7	25.7	missense	DNAH1
rs369318996	2	90259992	T	1	1	1	1	1	25.2	25.2	25.2	25.2	missense; stop gain	IGKV1D-8
rs568437951	3	99514651	A	1	1	0.999	0.9997	1	25.2	25.2	25.2	25.1748	missense	COL8A1
rs200445200	9	86616459	C	1	1	0.999	0.9997	1	25.2	25.2	25.2	25.1748	missense	RMI1
rs534894310	2	152132126	C	0.9992	1	1	0.9997	1	25.2	25.1798	25.2	25.2	missense	NMI
rs187355417	12	95927735	G	1	1	1	1	1	25.1	25.1	25.1	25.1	missense	USP44
rs200570005	15	71704099	A	0.9947	1	1	0.9982	1	25.2	25.0664	25.2	25.2	missense	THSD4
rs142073640	9	75450881	C	1	0.998	1	0.9993	1	24.9	24.9	24.8502	24.9	missense	TMC1
rs200818686	1	198701643	C	1	1	1	1	1	24.8	24.8	24.8	24.8	missense	PTPRC
rs549184605	10	22193501	A	1	0.999	1	0.9997	1	24.7	24.7	24.6753	24.7	missense	DNAJC1
rs369120586	1	210415336	G	0.9992	1	1	0.9997	1	24.6	24.5803	24.6	24.6	missense	SERTAD4
rs549451267	8	19809385	G	1	1	1	1	1	24.5	24.5	24.5	24.5	missense	LPL
rs534094626	10	43612129	A	1	0.999	1	0.9997	1	24.4	24.4	24.3756	24.4	missense	RET
rs558637427	12	32977077	C	1	0.999	1	0.9997	1	24.4	24.4	24.3756	24.4	missense	PKP2
rs374146554	14	96807924	G	1	1	1	1	1	24.4	24.4	24.4	24.4	missense	ATG2B
rs146192657	18	28934274	C	0.9992	1	0.9911	0.9968	1	24.4	24.3805	24.4	24.1828	splice	DSG1
rs199779324	10	37414929	C	1	1	0.999	0.9997	1	24.3	24.3	24.3	24.2757	stop	ANKRD30A
rs201203866	12	44190828	C	1	0.999	1	0.9997	1	24.2	24.2	24.1758	24.2	missense	TWF1
rs201685218	19	22363477	G	1	1	0.999	0.9997	1	24	24	24	23.976	stop	ZNF676
rs541731684	2	39414809	C	1	0.999	1	0.9997	1	24	24	23.976	24	missense	CDKL4
rs72765708	9	119491277	C	0.9947	1	0.8718	0.9555	1	24.1	23.9723	24.1	21.0104	missense	ASTN2
rs76800978	12	112116963	G	0.9887	0.999	1	0.9959	1	24.2	23.9265	24.1758	24.2	missense	BRAP
rs138031379	12	48091499	G	1	1	0.999	0.9997	1	23.9	23.9	23.9	23.8761	missense	RPAP3
rs377668366	4	70719943	C	1	1	1	1	1	23.9	23.9	23.9	23.9	missense	SULT1E1
rs202085886	11	56230507	C	0.9992	1	1	0.9997	1	23.9	23.8809	23.9	23.9	missense	OR5M9
rs146078455	3	172607363	C	0.9887	1	1	0.9962	1	24.1	23.8277	24.1	24.1	missense	SPATA16
rs118040091	18	61231308	C	1	1	0.999	0.9997	1	23.8	23.8	23.8	23.7762	stop	SERPINB12
rs373932211	19	17104288	G	1	1	1	1	1	23.7	23.7	23.7	23.7	missense	CPAMD8
rs560008334	3	13417005	C	1	1	1	1	1	23.7	23.7	23.7	23.7	splice; missense	NUP210
rs561258669	5	150908764	G	1	1	1	1	1	23.7	23.7	23.7	23.7	missense	FAT2
rs200255910	11	1024909	G	1	1	0.998	0.9993	1	23.5	23.5	23.5	23.453	missense	MUC6
rs576930680	2	149227475	G	1	1	1	1	1	23.5	23.5	23.5	23.5	missense	MBD5
rs200698285	4	149357537	G	1	0.999	1	0.9997	1	23.5	23.5	23.4765	23.5	missense	NR3C2
rs200628844	7	140158887	G	1	1	0.999	0.9997	1	23.5	23.5	23.5	23.4765	missense	MKRN1
rs534681996	9	127055259	C	1	1	1	1	1	23.5	23.5	23.5	23.5	missense	NEK6
rs139554960	2	103040858	C	0.9992	1	0.999	0.9994	1	23.5	23.4812	23.5	23.4765	missense	IL18RAP
rs139314048	9	17236527	T	0.9992	1	1	0.9997	1	23.5	23.4812	23.5	23.5	missense	CNTLN
rs546292477	5	132098221	G	0.9985	1	1	0.9995	1	23.5	23.4648	23.5	23.5	missense	SEPT8
rs149077801	1	186057762	G	0.9962	1	1	0.9987	1	23.5	23.4107	23.5	23.5	missense	HMCN1
rs143995351	1	117484373	C	1	1	0.999	0.9997	1	23.4	23.4	23.4	23.3766	missense	PTGFRN
rs201451205	7	113517843	C	1	1	0.999	0.9997	1	23.4	23.4	23.4	23.3766	missense	PPP1R3A
rs12622896	2	138030234	C	0.9191	0.9405	0.9841	0.9479	1	25.4	23.3451	23.8887	24.9961	splice	THSD7B
rs187990373	10	115380430	A	1	0.999	1	0.9997	1	23.3	23.3	23.2767	23.3	missense	NRAP
rs143924989	1	158368754	C	1	0.999	1	0.9997	1	23.3	23.3	23.2767	23.3	missense	OR10T2
rs559182329	15	41340430	C	1	1	1	1	1	23.3	23.3	23.3	23.3	missense	INO80
rs373688343	16	67333464	G	1	1	1	1	1	23.3	23.3	23.3	23.3	missense	KCTD19
rs199964177	6	56846621	G	1	1	0.997	0.999	1	23.3	23.3	23.3	23.2301	missense	BEND6
rs375968742	8	133953625	C	1	1	1	1	1	23.3	23.3	23.3	23.3	missense	TG
rs116729982	1	100353535	C	0.9992	1	1	0.9997	1	23.3	23.2814	23.3	23.3	splice; missense	AGL
rs138454470	11	1619378	G	0.9887	1	1	0.9962	1	23.5	23.2344	23.5	23.5	missense	KRTAP5-2
rs143728385	1	248402897	C	0.997	0.997	1	0.998	1	23.3	23.2301	23.2301	23.3	stop	OR2M4
rs368545396	10	96748636	G	1	1	1	1	1	23.2	23.2	23.2	23.2	missense	CYP2C9
rs375499242	17	3926100	C	1	1	1	1	1	23.2	23.2	23.2	23.2	missense	ZZEF1
rs201523010	9	15744297	C	1	1	0.998	0.9993	1	23.2	23.2	23.2	23.1536	missense	CCDC171
rs147382677	6	133032854	C	0.9909	1	1	0.997	1	23.4	23.1871	23.4	23.4	missense	VNN1
rs139226661	10	18840802	C	0.9992	1	1	0.9997	1	23.2	23.1814	23.2	23.2	missense	NSUN6
rs112765681	1	67147849	T	0.9992	1	1	0.9997	1	23.2	23.1814	23.2	23.2	missense	SGIP1
rs576347025	16	71724591	C	0.9992	1	1	0.9997	1	23.2	23.1814	23.2	23.2	missense	PHLPP2
rs542639015	14	64520092	G	1	1	1	1	1	23.1	23.1	23.1	23.1	missense	SYNE2
rs544518998	8	23113998	G	0.9992	1	1	0.9997	1	23.1	23.0815	23.1	23.1	missense	CHMP7
rs577873878	10	50533495	C	0.9985	1	1	0.9995	1	23.1	23.0654	23.1	23.1	missense	C10orf71
rs187329040	20	37396226	G	0.9985	1	1	0.9995	1	23.1	23.0654	23.1	23.1	missense	ACTR5
rs796367357	X	151908845	C	0.8933	0.9731	0.8061	0.8908	1	25.8	23.0471	25.106	20.7974	stop	CSAG1
rs564565487	10	107005354	G	1	1	0.999	0.9997	1	23	23	23	22.977	missense	SORCS3
rs150760302	12	109288103	G	1	1	1	1	1	23	23	23	23	missense	DAO
rs531929858	20	30507721	G	1	0.999	1	0.9997	1	23	23	22.977	23	missense	TTLL9
rs568205137	12	65462625	C	0.9992	1	1	0.9997	1	23	22.9816	23	23	missense	WIF1
rs201050389	1	179991953	C	1	0.999	1	0.9997	1	22.9	22.9	22.8771	22.9	missense	CEP350
rs139297920	2	223066130	C	1	1	1	1	1	22.9	22.9	22.9	22.9	splice; missense	PAX3
rs147677656	1	158644160	C	0.9992	1	1	0.9997	1	22.9	22.8817	22.9	22.9	missense	SPTA1

## Sheet: EAS
SNP	CHR	POS	DER_ALLELE	DAF_AFR	DAF_EAS	DAF_EUR	DAF_GLOB	DAP	CADD	FineMAV_AFR	FineMAV_EAS	FineMAV_EUR	CONSEQUENCE	GENE
rs201299512	14	37154111	C	1	0.997	1	0.999	1	45	45	44.865	45	stop	SLC25A21
rs199591198	10	116203807	G	1	1	0.999	0.9997	1	42	42	42	41.958	stop	ABLIM1
rs563033319	3	52394076	C	1	1	1	1	1	38	38	38	38	stop	DNAH1
rs192890547	8	110439364	C	1	1	1	1	1	37	37	37	37	stop	PKHD1L1
rs200390102	4	70152488	C	1	1	0.998	0.9993	1	36	36	36	35.928	stop	UGT2B28
rs529232938	6	158571548	G	1	1	0.999	0.9997	1	36	36	36	35.964	stop	SERAC1
rs187517533	7	151805344	C	0.9992	1	1	0.9997	1	36	35.9712	36	36	stop	GALNT11
rs141332059	9	19341012	C	1	1	1	1	1	36	36	36	36	stop	DENND4C
rs548300768	11	124310205	G	1	1	1	1	1	35	35	35	35	stop	OR8B8
rs200740894	15	22383382	C	0.9985	1	1	0.9995	1	35	34.9475	35	35	stop	OR4N4
rs548681312	4	5624289	G	0.9992	1	1	0.9997	1	35	34.972	35	35	stop	EVC2
rs536652933	1	17270695	C	0.9992	1	1	0.9997	1	34	33.9728	34	34	missense	CROCC
rs528341533	3	148714648	C	1	1	0.999	0.9997	1	34	34	34	33.966	stop	GYG1
rs11231341	11	62848487	C	0.5794	0.8234	0.7922	0.7317	1	39	22.5966	32.1126	30.8958	stop	SLC22A24
rs200576891	7	75657971	G	1	1	1	1	1	31	31	31	31	stop	STYXL1
rs555293490	19	22271585	C	1	1	1	1	1	29.7	29.7	29.7	29.7	missense	ZNF257
rs4413373	4	89363604	C	0.969	1	1	0.9897	1	29.6	28.6824	29.6	29.6	stop	HERC6
rs1343879	X	75004529	A	0.0263	0.8288	0.0304	0.2952	1	35	0.9205	29.008	1.064	stop	MAGEE2
rs374376964	11	17522619	G	1	1	1	1	1	27.9	27.9	27.9	27.9	missense	USH1C
rs11228710	11	56431216	T	0.2716	0.7857	0.6879	0.5817	1	35	9.506	27.4995	24.0765	stop	OR5AR1
rs541426419	17	3029976	G	0.9992	1	1	0.9997	1	27.4	27.3781	27.4	27.4	stop	OR1G1
rs6560142	9	73150984	T	0.6278	0.7937	0.5835	0.6683	1	34	21.3452	26.9858	19.839	missense	TRPM3
rs8076604	17	27438469	A	0.4009	0.8671	0.4523	0.5734	1	31	12.4279	26.8801	14.0213	missense	MYO18A
rs142380694	16	74708900	C	1	1	0.999	0.9997	1	26.8	26.8	26.8	26.7732	stop	MLKL
rs6478957	9	133048501	A	0.8873	0.8611	0.5129	0.7538	1	31	27.5063	26.6941	15.8999	missense	HMCN2
rs147748994	1	43898260	C	1	1	1	1	1	26.6	26.6	26.6	26.6	missense	SZT2
rs547413516	10	7618752	G	1	0.999	1	0.9997	1	26.6	26.6	26.5734	26.6	missense	ITIH5
rs199664451	18	43405732	G	1	0.999	1	0.9997	1	26.6	26.6	26.5734	26.6	stop	SIGLEC15
rs188487818	3	49167286	C	1	0.998	1	0.9993	1	26.6	26.6	26.5468	26.6	missense	LAMB2
rs10927851	1	16096934	T	0.3843	0.8284	0.6501	0.6209	1	32	12.2976	26.5088	20.8032	missense	FBLIM1
rs142833607	15	73048650	G	1	1	0.999	0.9997	1	26.4	26.4	26.4	26.3736	missense	ADPGK
rs1034405	3	50597092	A	0.6445	0.9365	0.8847	0.8219	1	28.1	18.1105	26.3157	24.8601	missense	C3orf18
rs4829392	X	35821127	T	0.5716	0.7731	0.576	0.6403	1	34	19.4344	26.2854	19.584	stop	MAGEB16
rs139643676	12	96379723	C	1	0.998	1	0.9993	1	26.2	26.2	26.1476	26.2	missense	HAL
rs562348590	16	31426205	C	1	1	0.999	0.9997	1	26.1	26.1	26.1	26.0739	missense	ITGAD
rs573641821	6	152751709	C	1	0.999	1	0.9997	1	25.9	25.9	25.8741	25.9	missense	SYNE1
rs553000030	3	52387304	T	0.9992	1	1	0.9997	1	25.7	25.6794	25.7	25.7	missense	DNAH1
rs3847262	9	6328947	C	0.7821	0.999	0.9662	0.9158	1	25.5	19.9436	25.4745	24.6381	missense	TPD52L3
rs200570005	15	71704099	A	0.9947	1	1	0.9982	1	25.2	25.0664	25.2	25.2	missense	THSD4
rs534894310	2	152132126	C	0.9992	1	1	0.9997	1	25.2	25.1798	25.2	25.2	missense	NMI
rs369318996	2	90259992	T	1	1	1	1	1	25.2	25.2	25.2	25.2	missense; stop gain	IGKV1D-8
rs568437951	3	99514651	A	1	1	0.999	0.9997	1	25.2	25.2	25.2	25.1748	missense	COL8A1
rs200445200	9	86616459	C	1	1	0.999	0.9997	1	25.2	25.2	25.2	25.1748	missense	RMI1
rs796367357	X	151908845	C	0.8933	0.9731	0.8061	0.8908	1	25.8	23.0471	25.106	20.7974	stop	CSAG1
rs187355417	12	95927735	G	1	1	1	1	1	25.1	25.1	25.1	25.1	missense	USP44
rs497116	11	104763117	A	0.8351	0.998	0.999	0.944	1	25.1	20.961	25.0498	25.0749	stop	CASP12
rs4838012	9	125512575	A	0.7239	0.999	0.9414	0.8881	1	25	18.0975	24.975	23.535	missense	OR1L6
rs8087600	18	39792328	G	0.7663	0.999	1	0.9218	1	24.9	19.0809	24.8751	24.9	splice	LINC00907
rs142073640	9	75450881	C	1	0.998	1	0.9993	1	24.9	24.9	24.8502	24.9	missense	TMC1
rs200818686	1	198701643	C	1	1	1	1	1	24.8	24.8	24.8	24.8	missense	PTPRC
rs549184605	10	22193501	A	1	0.999	1	0.9997	1	24.7	24.7	24.6753	24.7	missense	DNAJC1
rs369120586	1	210415336	G	0.9992	1	1	0.9997	1	24.6	24.5803	24.6	24.6	missense	SERTAD4
rs549451267	8	19809385	G	1	1	1	1	1	24.5	24.5	24.5	24.5	missense	LPL
rs12632456	3	58118555	A	0.6422	0.9692	0.2833	0.6316	1	25.2	16.1834	24.4238	7.1392	missense	FLNB
rs374146554	14	96807924	G	1	1	1	1	1	24.4	24.4	24.4	24.4	missense	ATG2B
rs146192657	18	28934274	C	0.9992	1	0.9911	0.9968	1	24.4	24.3805	24.4	24.1828	splice	DSG1
rs534094626	10	43612129	A	1	0.999	1	0.9997	1	24.4	24.4	24.3756	24.4	missense	RET
rs558637427	12	32977077	C	1	0.999	1	0.9997	1	24.4	24.4	24.3756	24.4	missense	PKP2
rs199779324	10	37414929	C	1	1	0.999	0.9997	1	24.3	24.3	24.3	24.2757	stop	ANKRD30A
rs76800978	12	112116963	G	0.9887	0.999	1	0.9959	1	24.2	23.9265	24.1758	24.2	missense	BRAP
rs201203866	12	44190828	C	1	0.999	1	0.9997	1	24.2	24.2	24.1758	24.2	missense	TWF1
rs146078455	3	172607363	C	0.9887	1	1	0.9962	1	24.1	23.8277	24.1	24.1	missense	SPATA16
rs72765708	9	119491277	C	0.9947	1	0.8718	0.9555	1	24.1	23.9723	24.1	21.0104	missense	ASTN2
rs1131356	3	58109162	A	0.4758	0.9187	0.2803	0.5583	1	26.2	12.466	24.0699	7.3439	missense	FLNB
rs201685218	19	22363477	G	1	1	0.999	0.9997	1	24	24	24	23.976	stop	ZNF676
rs541731684	2	39414809	C	1	0.999	1	0.9997	1	24	24	23.976	24	missense	CDKL4
rs202085886	11	56230507	C	0.9992	1	1	0.9997	1	23.9	23.8809	23.9	23.9	missense	OR5M9
rs138031379	12	48091499	G	1	1	0.999	0.9997	1	23.9	23.9	23.9	23.8761	missense	RPAP3
rs377668366	4	70719943	C	1	1	1	1	1	23.9	23.9	23.9	23.9	missense	SULT1E1
rs28670025	9	125512826	A	0.6581	0.9335	0.9404	0.844	1	25.6	16.8474	23.8976	24.0742	missense	OR1L6
rs12622896	2	138030234	C	0.9191	0.9405	0.9841	0.9479	1	25.4	23.3451	23.8887	24.9961	splice	THSD7B
rs2293766	7	100371358	A	0.0204	0.5079	0.0099	0.1794	1	47	0.9588	23.8713	0.4653	stop	ZAN
rs237520	X	142967468	G	0.6126	0.7019	0.6502	0.6549	1	34	20.8284	23.8646	22.1068	stop	UBE2NL
rs10852985	17	54534634	A	0.6029	0.9732	0.7684	0.7815	1	24.5	14.771	23.8434	18.8258	missense	ANKFN1
rs118040091	18	61231308	C	1	1	0.999	0.9997	1	23.8	23.8	23.8	23.7762	stop	SERPINB12
rs4236655	7	134701856	C	0.6974	0.9901	0.996	0.8945	1	24	16.7376	23.7624	23.904	missense	AGBL3
rs373932211	19	17104288	G	1	1	1	1	1	23.7	23.7	23.7	23.7	missense	CPAMD8
rs560008334	3	13417005	C	1	1	1	1	1	23.7	23.7	23.7	23.7	splice; missense	NUP210
rs561258669	5	150908764	G	1	1	1	1	1	23.7	23.7	23.7	23.7	missense	FAT2
rs200255910	11	1024909	G	1	1	0.998	0.9993	1	23.5	23.5	23.5	23.453	missense	MUC6
rs138454470	11	1619378	G	0.9887	1	1	0.9962	1	23.5	23.2344	23.5	23.5	missense	KRTAP5-2
rs149077801	1	186057762	G	0.9962	1	1	0.9987	1	23.5	23.4107	23.5	23.5	missense	HMCN1
rs139554960	2	103040858	C	0.9992	1	0.999	0.9994	1	23.5	23.4812	23.5	23.4765	missense	IL18RAP
rs576930680	2	149227475	G	1	1	1	1	1	23.5	23.5	23.5	23.5	missense	MBD5
rs546292477	5	132098221	G	0.9985	1	1	0.9995	1	23.5	23.4648	23.5	23.5	missense	SEPT8
rs200628844	7	140158887	G	1	1	0.999	0.9997	1	23.5	23.5	23.5	23.4765	missense	MKRN1
rs73313931	7	18067404	G	0.9402	1	1	0.9801	1	23.5	22.0947	23.5	23.5	start lost	PRPS1L1
rs534681996	9	127055259	C	1	1	1	1	1	23.5	23.5	23.5	23.5	missense	NEK6
rs139314048	9	17236527	T	0.9992	1	1	0.9997	1	23.5	23.4812	23.5	23.5	missense	CNTLN
rs200698285	4	149357537	G	1	0.999	1	0.9997	1	23.5	23.5	23.4765	23.5	missense	NR3C2
rs143995351	1	117484373	C	1	1	0.999	0.9997	1	23.4	23.4	23.4	23.3766	missense	PTGFRN
rs147382677	6	133032854	C	0.9909	1	1	0.997	1	23.4	23.1871	23.4	23.4	missense	VNN1
rs201451205	7	113517843	C	1	1	0.999	0.9997	1	23.4	23.4	23.4	23.3766	missense	PPP1R3A
rs116729982	1	100353535	C	0.9992	1	1	0.9997	1	23.3	23.2814	23.3	23.3	splice; missense	AGL
rs559182329	15	41340430	C	1	1	1	1	1	23.3	23.3	23.3	23.3	missense	INO80
rs373688343	16	67333464	G	1	1	1	1	1	23.3	23.3	23.3	23.3	missense	KCTD19
rs199964177	6	56846621	G	1	1	0.997	0.999	1	23.3	23.3	23.3	23.2301	missense	BEND6
rs375968742	8	133953625	C	1	1	1	1	1	23.3	23.3	23.3	23.3	missense	TG
rs187990373	10	115380430	A	1	0.999	1	0.9997	1	23.3	23.3	23.2767	23.3	missense	NRAP
rs143924989	1	158368754	C	1	0.999	1	0.9997	1	23.3	23.3	23.2767	23.3	missense	OR10T2

## Sheet: EUR
SNP	CHR	POS	DER_ALLELE	DAF_AFR	DAF_EAS	DAF_EUR	DAF_GLOB	DAP	CADD	FineMAV_AFR	FineMAV_EAS	FineMAV_EUR	CONSEQUENCE	GENE
rs201299512	14	37154111	C	1	0.997	1	0.999	1	45	45	44.865	45	stop	SLC25A21
rs199591198	10	116203807	G	1	1	0.999	0.9997	1	42	42	42	41.958	stop	ABLIM1
rs563033319	3	52394076	C	1	1	1	1	1	38	38	38	38	stop	DNAH1
rs192890547	8	110439364	C	1	1	1	1	1	37	37	37	37	stop	PKHD1L1
rs187517533	7	151805344	C	0.9992	1	1	0.9997	1	36	35.9712	36	36	stop	GALNT11
rs141332059	9	19341012	C	1	1	1	1	1	36	36	36	36	stop	DENND4C
rs529232938	6	158571548	G	1	1	0.999	0.9997	1	36	36	36	35.964	stop	SERAC1
rs200390102	4	70152488	C	1	1	0.998	0.9993	1	36	36	36	35.928	stop	UGT2B28
rs548300768	11	124310205	G	1	1	1	1	1	35	35	35	35	stop	OR8B8
rs200740894	15	22383382	C	0.9985	1	1	0.9995	1	35	34.9475	35	35	stop	OR4N4
rs548681312	4	5624289	G	0.9992	1	1	0.9997	1	35	34.972	35	35	stop	EVC2
rs536652933	1	17270695	C	0.9992	1	1	0.9997	1	34	33.9728	34	34	missense	CROCC
rs528341533	3	148714648	C	1	1	0.999	0.9997	1	34	34	34	33.966	stop	GYG1
rs200576891	7	75657971	G	1	1	1	1	1	31	31	31	31	stop	STYXL1
rs11231341	11	62848487	C	0.5794	0.8234	0.7922	0.7317	1	39	22.5966	32.1126	30.8958	stop	SLC22A24
rs555293490	19	22271585	C	1	1	1	1	1	29.7	29.7	29.7	29.7	missense	ZNF257
rs4413373	4	89363604	C	0.969	1	1	0.9897	1	29.6	28.6824	29.6	29.6	stop	HERC6
rs9831516	3	69230061	A	0.6082	0.6419	0.9901	0.7467	1	28.9	17.577	18.5509	28.6139	missense	FRMD4B
rs374376964	11	17522619	G	1	1	1	1	1	27.9	27.9	27.9	27.9	missense	USH1C
rs541426419	17	3029976	G	0.9992	1	1	0.9997	1	27.4	27.3781	27.4	27.4	stop	OR1G1
rs142380694	16	74708900	C	1	1	0.999	0.9997	1	26.8	26.8	26.8	26.7732	stop	MLKL
rs547413516	10	7618752	G	1	0.999	1	0.9997	1	26.6	26.6	26.5734	26.6	missense	ITIH5
rs147748994	1	43898260	C	1	1	1	1	1	26.6	26.6	26.6	26.6	missense	SZT2
rs199664451	18	43405732	G	1	0.999	1	0.9997	1	26.6	26.6	26.5734	26.6	stop	SIGLEC15
rs188487818	3	49167286	C	1	0.998	1	0.9993	1	26.6	26.6	26.5468	26.6	missense	LAMB2
rs142833607	15	73048650	G	1	1	0.999	0.9997	1	26.4	26.4	26.4	26.3736	missense	ADPGK
rs139643676	12	96379723	C	1	0.998	1	0.9993	1	26.2	26.2	26.1476	26.2	missense	HAL
rs562348590	16	31426205	C	1	1	0.999	0.9997	1	26.1	26.1	26.1	26.0739	missense	ITGAD
rs10838851	11	48286231	A	0.5461	0.5476	0.7445	0.6128	1	35	19.1135	19.166	26.0575	stop	OR4X1
rs573641821	6	152751709	C	1	0.999	1	0.9997	1	25.9	25.9	25.8741	25.9	missense	SYNE1
rs553000030	3	52387304	T	0.9992	1	1	0.9997	1	25.7	25.6794	25.7	25.7	missense	DNAH1
rs200570005	15	71704099	A	0.9947	1	1	0.9982	1	25.2	25.0664	25.2	25.2	missense	THSD4
rs534894310	2	152132126	C	0.9992	1	1	0.9997	1	25.2	25.1798	25.2	25.2	missense	NMI
rs369318996	2	90259992	T	1	1	1	1	1	25.2	25.2	25.2	25.2	missense; stop gain	IGKV1D-8
rs568437951	3	99514651	A	1	1	0.999	0.9997	1	25.2	25.2	25.2	25.1748	missense	COL8A1
rs200445200	9	86616459	C	1	1	0.999	0.9997	1	25.2	25.2	25.2	25.1748	missense	RMI1
rs187355417	12	95927735	G	1	1	1	1	1	25.1	25.1	25.1	25.1	missense	USP44
rs497116	11	104763117	A	0.8351	0.998	0.999	0.944	1	25.1	20.961	25.0498	25.0749	stop	CASP12
rs12622896	2	138030234	C	0.9191	0.9405	0.9841	0.9479	1	25.4	23.3451	23.8887	24.9961	splice	THSD7B
rs8087600	18	39792328	G	0.7663	0.999	1	0.9218	1	24.9	19.0809	24.8751	24.9	splice	LINC00907
rs142073640	9	75450881	C	1	0.998	1	0.9993	1	24.9	24.9	24.8502	24.9	missense	TMC1
rs1034405	3	50597092	A	0.6445	0.9365	0.8847	0.8219	1	28.1	18.1105	26.3157	24.8601	missense	C3orf18
rs200818686	1	198701643	C	1	1	1	1	1	24.8	24.8	24.8	24.8	missense	PTPRC
rs549184605	10	22193501	A	1	0.999	1	0.9997	1	24.7	24.7	24.6753	24.7	missense	DNAJC1
rs16891982	5	33951693	G	0.0356	0.006	0.9384	0.3266	1	26.3	0.9363	0.1578	24.6799	missense	SLC45A2
rs3847262	9	6328947	C	0.7821	0.999	0.9662	0.9158	1	25.5	19.9436	25.4745	24.6381	missense	TPD52L3
rs369120586	1	210415336	G	0.9992	1	1	0.9997	1	24.6	24.5803	24.6	24.6	missense	SERTAD4
rs549451267	8	19809385	G	1	1	1	1	1	24.5	24.5	24.5	24.5	missense	LPL
rs534094626	10	43612129	A	1	0.999	1	0.9997	1	24.4	24.4	24.3756	24.4	missense	RET
rs558637427	12	32977077	C	1	0.999	1	0.9997	1	24.4	24.4	24.3756	24.4	missense	PKP2
rs374146554	14	96807924	G	1	1	1	1	1	24.4	24.4	24.4	24.4	missense	ATG2B
rs199779324	10	37414929	C	1	1	0.999	0.9997	1	24.3	24.3	24.3	24.2757	stop	ANKRD30A
rs2708912	7	48086077	T	0.7693	0.745	0.9543	0.8229	1	25.4	19.5402	18.923	24.2392	missense	C7orf57
rs76800978	12	112116963	G	0.9887	0.999	1	0.9959	1	24.2	23.9265	24.1758	24.2	missense	BRAP
rs201203866	12	44190828	C	1	0.999	1	0.9997	1	24.2	24.2	24.1758	24.2	missense	TWF1
rs146192657	18	28934274	C	0.9992	1	0.9911	0.9968	1	24.4	24.3805	24.4	24.1828	splice	DSG1
rs146078455	3	172607363	C	0.9887	1	1	0.9962	1	24.1	23.8277	24.1	24.1	missense	SPATA16
rs11228710	11	56431216	T	0.2716	0.7857	0.6879	0.5817	1	35	9.506	27.4995	24.0765	stop	OR5AR1
rs28670025	9	125512826	A	0.6581	0.9335	0.9404	0.844	1	25.6	16.8474	23.8976	24.0742	missense	OR1L6
rs541731684	2	39414809	C	1	0.999	1	0.9997	1	24	24	23.976	24	missense	CDKL4
rs201685218	19	22363477	G	1	1	0.999	0.9997	1	24	24	24	23.976	stop	ZNF676
rs4236655	7	134701856	C	0.6974	0.9901	0.996	0.8945	1	24	16.7376	23.7624	23.904	missense	AGBL3
rs202085886	11	56230507	C	0.9992	1	1	0.9997	1	23.9	23.8809	23.9	23.9	missense	OR5M9
rs377668366	4	70719943	C	1	1	1	1	1	23.9	23.9	23.9	23.9	missense	SULT1E1
rs138031379	12	48091499	G	1	1	0.999	0.9997	1	23.9	23.9	23.9	23.8761	missense	RPAP3
rs118040091	18	61231308	C	1	1	0.999	0.9997	1	23.8	23.8	23.8	23.7762	stop	SERPINB12
rs1894706	22	26854441	A	0.7451	0.8046	0.9384	0.8293	1	25.3	18.851	20.3564	23.7415	missense	HPS4
rs373932211	19	17104288	G	1	1	1	1	1	23.7	23.7	23.7	23.7	missense	CPAMD8
rs560008334	3	13417005	C	1	1	1	1	1	23.7	23.7	23.7	23.7	splice; missense	NUP210
rs561258669	5	150908764	G	1	1	1	1	1	23.7	23.7	23.7	23.7	missense	FAT2
rs2229848	6	129807629	T	0.41	0.6369	0.7177	0.5882	1	33	13.53	21.0177	23.6841	missense	LAMA2
rs56302613	11	58034597	C	0.8555	0.9603	0.9851	0.9336	1	23.9	20.4464	22.9512	23.5439	missense	OR10W1
rs4838012	9	125512575	A	0.7239	0.999	0.9414	0.8881	1	25	18.0975	24.975	23.535	missense	OR1L6
rs138454470	11	1619378	G	0.9887	1	1	0.9962	1	23.5	23.2344	23.5	23.5	missense	KRTAP5-2
rs149077801	1	186057762	G	0.9962	1	1	0.9987	1	23.5	23.4107	23.5	23.5	missense	HMCN1
rs576930680	2	149227475	G	1	1	1	1	1	23.5	23.5	23.5	23.5	missense	MBD5
rs200698285	4	149357537	G	1	0.999	1	0.9997	1	23.5	23.5	23.4765	23.5	missense	NR3C2
rs546292477	5	132098221	G	0.9985	1	1	0.9995	1	23.5	23.4648	23.5	23.5	missense	SEPT8
rs73313931	7	18067404	G	0.9402	1	1	0.9801	1	23.5	22.0947	23.5	23.5	start lost	PRPS1L1
rs534681996	9	127055259	C	1	1	1	1	1	23.5	23.5	23.5	23.5	missense	NEK6
rs139314048	9	17236527	T	0.9992	1	1	0.9997	1	23.5	23.4812	23.5	23.5	missense	CNTLN
rs139554960	2	103040858	C	0.9992	1	0.999	0.9994	1	23.5	23.4812	23.5	23.4765	missense	IL18RAP
rs200628844	7	140158887	G	1	1	0.999	0.9997	1	23.5	23.5	23.5	23.4765	missense	MKRN1
rs200255910	11	1024909	G	1	1	0.998	0.9993	1	23.5	23.5	23.5	23.453	missense	MUC6
rs147382677	6	133032854	C	0.9909	1	1	0.997	1	23.4	23.1871	23.4	23.4	missense	VNN1
rs143995351	1	117484373	C	1	1	0.999	0.9997	1	23.4	23.4	23.4	23.3766	missense	PTGFRN
rs201451205	7	113517843	C	1	1	0.999	0.9997	1	23.4	23.4	23.4	23.3766	missense	PPP1R3A
rs187990373	10	115380430	A	1	0.999	1	0.9997	1	23.3	23.3	23.2767	23.3	missense	NRAP
rs116729982	1	100353535	C	0.9992	1	1	0.9997	1	23.3	23.2814	23.3	23.3	splice; missense	AGL
rs143924989	1	158368754	C	1	0.999	1	0.9997	1	23.3	23.3	23.2767	23.3	missense	OR10T2
rs143728385	1	248402897	C	0.997	0.997	1	0.998	1	23.3	23.2301	23.2301	23.3	stop	OR2M4
rs559182329	15	41340430	C	1	1	1	1	1	23.3	23.3	23.3	23.3	missense	INO80
rs373688343	16	67333464	G	1	1	1	1	1	23.3	23.3	23.3	23.3	missense	KCTD19
rs375968742	8	133953625	C	1	1	1	1	1	23.3	23.3	23.3	23.3	missense	TG
rs199964177	6	56846621	G	1	1	0.997	0.999	1	23.3	23.3	23.3	23.2301	missense	BEND6
rs139226661	10	18840802	C	0.9992	1	1	0.9997	1	23.2	23.1814	23.2	23.2	missense	NSUN6
rs368545396	10	96748636	G	1	1	1	1	1	23.2	23.2	23.2	23.2	missense	CYP2C9
rs112765681	1	67147849	T	0.9992	1	1	0.9997	1	23.2	23.1814	23.2	23.2	missense	SGIP1
rs576347025	16	71724591	C	0.9992	1	1	0.9997	1	23.2	23.1814	23.2	23.2	missense	PHLPP2
rs375499242	17	3926100	C	1	1	1	1	1	23.2	23.2	23.2	23.2	missense	ZZEF1
